# Supplementary material for: A Proxy Method to Bridge LCA Data Gaps Using Automated Material Classification and Probabilistic Under-Specification
Source: Environ Sci Technol. 2026 Apr 14;60(16):12268–79. doi: 10.1021/acs.est.5c12282 (PMC13130951; doi:10.1021/acs.est.5c12282)
Supplement: Supplementary file 1 [file es5c12282_si_001.xlsx]

## Sheet: Outline
A proxy method to bridge LCA data gaps using automated material classification and probabilistic under-specification
Ethan Ellingboe1*, Monica Huang 1, Azeezah Sultana Priyota1, Kathrina Simonen1
Affiliations:
1Department of Architecture, University of Washington, Seattle, Washington, 98195, USA
Life Cycle Lab at the University of Washington
*Correspondence and requests for materials should be addressed to: etel5501@uw.edu
Outline of Sheets
Sheet name	Sheet description
Search	Step 1: InChI Key lookup: input material or chemical name in column B, InChIKey will automatically populate in column H, if available.[1] WEBSERVICE functions must be enabled (see the screenshot to the right). To view formulas in columns C-G, select columns B and H, then right click and select "Unhide". Step 2: Button links to Batch Compound Classification tool. Copy and paste InChIKeys from colu…
Proxy Distributions	Environmental impact data distributions for Federal LCA Commons processes evaluated in openLCA using olca-ipc and classified into ClassyFire (ChemOnt) taxonomy. [3-10]
Kingdoms	Environmental impact data for Federal LCA Commons processes, grouped by chemical Kingdom.
Superclasses	Environmental impact data for Federal LCA Commons processes, grouped by chemical Superclass.
Classes	Environmental impact data for Federal LCA Commons processes, grouped by chemical Class.
Subclasses	Environmental impact data for Federal LCA Commons processes, grouped by chemical Subclass.
all_data	All environmental impact data for Federal LCA Commons processes evaluated in this study with available InChIKey and ClassyFire classification.
Environmental Impact Category Abbreviations
Abbreviation	Full name
GWP	Global warming potential
AP	Acidification potential
EP	Eutrophication potential
ODP	Ozone depletion potential
POCP	Photochemical oxidant creation potential
References
Reference number	Citation
[1]	Kim, S., Thiessen, P. A., Bolton, E. E. & Bryant, S. H. PUG-SOAP and PUG-REST: web services for programmatic access to chemical information in PubChem. Nucleic Acids Res. 43, W605–W611 (2015).
[2]	Fiehn Lab, UC Davis. Batch Compound Classification. https://cfb.fiehnlab.ucdavis.edu/ (2017).
[3]	Feunang, Y. D. et al. ClassyFire: automated chemical classification with a comprehensive, computable taxonomy. J. Cheminformatics 8, 61 (2016).
[4]	OpenLCA version 2.5.0 (https://www.openlca.org/)
[5]	GreenDelta. olca-ipc. https://github.com/GreenDelta/olca-ipc.py (2025).
[6]	Federal LCA Commons. USLCI (version 1.2025-06.0). https://www.lcacommons.gov/lca-collaboration/National_Renewable_Energy_Laboratory/USLCI_Database_Public/datasets.
[7]	Federal LCA Commons. NIST Construction Materials (version 1.2025-07.0). https://www.lcacommons.gov/lca-collaboration/NIST/construction_materials/datasets.
[8]	Federal LCA Commons. US Forest Service Products Laboratory: Forestry and Forest Products (version 1.2025-08.0). https://www.lcacommons.gov/lca-collaboration/US_Forest_Service_Forest_Products_Lab/Woody_biomass/datasets.
[9]	Federal LCA Commons. USEEIOv2.0 (version 1.2022-06.0). https://www.lcacommons.gov/lca-collaboration/US_Environmental_Protection_Agency/USEEIO_v2/datasets.
[10]	Federal LCA Commons. ISO21930-LCIA-US v0.1 (version 1.2024-6.0). https://www.lcacommons.gov/lca-collaboration/US_Environmental_Protection_Agency/construction_epd_indicators/datasets.

## Sheet: Search
	Step 1: Input material name(s).						(InChIKey will automatically populate if available)		Step 3: Copy and Paste ClassyFire Results				Step 3: Select Distribution			Output: Proxy GWP Impact [kgCO2eq / kg]:					Output: Proxy AP Impact [kgSO2eq / kg]:					Output: Proxy EP Impact [kgNeq / kg]:					Output: Proxy ODP Impact [kgCFC-11eq / kg]:					Output: Proxy POCP Impact [kgO3eq / kg]:
	Material or Chemical Name						InChIKey		ClassyFire Kingdom	ClassyFire Superclass	ClassyFire Class	ClassyFire Sub-class	Get Proxy Impact Values from (select option):			Minimum GWP	Low GWP (20th%)	Median GWP	High GWP (80th%)	Maximum GWP	Minimum AP	Low AP (20th%)	Median AP	High AP (80th%)	Maximum AP	Minimum EP	Low EP (20th%)	Median EP	High EP (80th%)	Maximum EP	Minimum ODP	Low ODP (20th%)	Median ODP	High ODP (80th%)	Maximum ODP	Minimum POCP	Low POCP (20th%)	Median POCP	High POCP (80th%)	Maximum POCP
Example:	hexane	https://pubchem.ncbi.nlm.nih.gov/rest/pug/compound/name/hexane/property/InChIKey/CSV	"CID","InChIKey" 8058,"VLKZOEOYAKHREP-UHFFFAOYSA-N"	"InChIKey" 8058,"VLKZOEOYAKHREP-UHFFFAOYSA-N"	"VLKZOEOYAKHREP-UHFFFAOYSA-N"	VLKZOEOYAKHREP-UHFFFAOYSA-N	VLKZOEOYAKHREP-UHFFFAOYSA-N		Organic compounds	Hydrocarbons	Saturated hydrocarbons	Alkanes	ClassyFire Superclass		3.75568	0.332998	1.43741	2.01364	2.84739	4.08868	0.000611734	0.00242389	0.00378787	0.00509164	0.00803275	0.000171379	0.000373981	0.000504505	0.000974169	0.00177869	1.48e-09	2.75e-09	5.4e-09	2.39e-08	7.93e-07	0.0183716	0.0361295	0.117302	3.71261	4.44735
													ClassyFire Sub-class
													ClassyFire Sub-class
													ClassyFire Sub-class
													ClassyFire Sub-class
													ClassyFire Sub-class
													ClassyFire Sub-class
													ClassyFire Sub-class
													ClassyFire Sub-class
													ClassyFire Sub-class
													ClassyFire Sub-class
													ClassyFire Sub-class
													ClassyFire Sub-class
													ClassyFire Sub-class
													ClassyFire Sub-class
													ClassyFire Sub-class
													ClassyFire Sub-class
													ClassyFire Sub-class
													ClassyFire Sub-class
													ClassyFire Sub-class
													ClassyFire Sub-class
													ClassyFire Sub-class
													ClassyFire Sub-class
													ClassyFire Sub-class
													ClassyFire Sub-class
													ClassyFire Sub-class
													ClassyFire Sub-class
													ClassyFire Sub-class
													ClassyFire Sub-class
													ClassyFire Sub-class
													ClassyFire Sub-class
													ClassyFire Sub-class
													ClassyFire Sub-class
													ClassyFire Sub-class
													ClassyFire Sub-class
													ClassyFire Sub-class
													ClassyFire Sub-class
													ClassyFire Sub-class
													ClassyFire Sub-class
													ClassyFire Sub-class
													ClassyFire Sub-class
													ClassyFire Sub-class
													ClassyFire Sub-class
													ClassyFire Sub-class
													ClassyFire Sub-class
													ClassyFire Sub-class
													ClassyFire Sub-class
													ClassyFire Sub-class
													ClassyFire Sub-class
													ClassyFire Sub-class
													ClassyFire Sub-class
													ClassyFire Sub-class
													ClassyFire Sub-class
													ClassyFire Sub-class
													ClassyFire Sub-class
													ClassyFire Sub-class
													ClassyFire Sub-class
													ClassyFire Sub-class
													ClassyFire Sub-class
													ClassyFire Sub-class
													ClassyFire Sub-class
													ClassyFire Sub-class
													ClassyFire Sub-class
													ClassyFire Sub-class
													ClassyFire Sub-class
													ClassyFire Sub-class
													ClassyFire Sub-class
													ClassyFire Sub-class
													ClassyFire Sub-class
													ClassyFire Sub-class
													ClassyFire Sub-class
													ClassyFire Sub-class
													ClassyFire Sub-class
													ClassyFire Sub-class
													ClassyFire Sub-class
													ClassyFire Sub-class
													ClassyFire Sub-class
													ClassyFire Sub-class
													ClassyFire Sub-class
													ClassyFire Sub-class
													ClassyFire Sub-class
													ClassyFire Sub-class
													ClassyFire Sub-class
													ClassyFire Sub-class
													ClassyFire Sub-class
													ClassyFire Sub-class
													ClassyFire Sub-class
													ClassyFire Sub-class
													ClassyFire Sub-class
													ClassyFire Sub-class
													ClassyFire Sub-class
													ClassyFire Sub-class
													ClassyFire Sub-class
													ClassyFire Sub-class
													ClassyFire Sub-class
													ClassyFire Sub-class
													ClassyFire Sub-class
													ClassyFire Sub-class
		1-2 processes
		≥3 processes

## Sheet: Proxy Distributions
Category Name	Processes Classified	Outliers Removed	Processes Included	GWP Min. [kgCO2eq/kg]	GWP 20th% [kgCO2eq/kg]	GWP Q1 [kgCO2eq/kg]	GWP Median [kgCO2eq/kg]	GWP Q3 [kgCO2eq/kg]	GWP 80th% [kgCO2eq/kg]	GWP Max. [kgCO2eq/kg]	GWP_MAD-COV [%]	AP Min. [kgSO2eq/kg]	AP 20th% [kgSO2eq/kg]	AP Q1 [kgSO2eq/kg]	AP Median [kgSO2eq/kg]	AP Q3 [kgSO2eq/kg]	AP 80th% [kgSO2eq/kg]	AP Max. [kgSO2eq/kg]	EP Min. [kgNeq/kg]	EP 20th% [kgNeq/kg]	EP Q1 [kgNeq/kg]	EP Median [kgNeq/kg]	EP Q3 [kgNeq/kg]	EP 80th% [kgNeq/kg]	EP Max. [kgNeq/kg]	ODP Min. [kgCFC-11eq/kg]	ODP 20th% [kgCFC-11eq/kg]	ODP Q1 [kgCFC-11eq/kg]	ODP Median [kgCFC-11eq/kg]	ODP Q3 [kgCFC-11eq/kg]	ODP 80th% [kgCFC-11eq/kg]	ODP Max. [kgCFC-11eq/kg]	POCP Min. [kgO3eq/kg]	POCP 20th% [kgO3eq/kg]	POCP Q1 [kgO3eq/kg]	POCP Median [kgO3eq/kg]	POCP Q3 [kgO3eq/kg]	POCP 80th% [kgO3eq/kg]	POCP Max. [kgO3eq/kg]
ClassyFire Kingdoms
Inorganic Compounds	113	0	113	0.00165035	0.538136	0.667225	1.31856	3.39123	6.26003	2547.05	0.717105	7.56e-06	0.00133538	0.00191274	0.00322854	0.0144331	0.0257349	64.812	-0.00852767	5.13e-05	8.09244e-05	0.000240079	0.000764903	0.00100374	4.34291	-2.39e-15	3.864e-10	5e-10	3.33e-09	2.97e-08	7.302e-08	3.73e-05	0.000136084	0.015798	0.0254223	0.0478086	0.197643	0.303924	458.35
Organic Compounds	96	0	96	0.00334653	1.01377	1.33608	2.03589	3.1797	3.73702	49.0729	0.523745	8.72e-06	0.00179286	0.00268132	0.00436923	0.007624	0.009	0.302251	0	0.00023222	0.00029963	0.000855811	0.00176845	0.00197188	1.41886	0	1.87e-09	2.92e-09	9.38e-09	4.995e-08	1.68e-07	1.49e-05	0.000222245	0.0318804	0.0410045	0.107859	0.204411	0.314541	9.45053
ClassyFire SuperClasses
Benzenoids	28	0	28	0.330999	1.1742	1.39099	2.00103	3.13282	3.13698	7.3178	0.509415	0.000883848	0.00186539	0.00237242	0.00452731	0.00577489	0.00590767	0.017493	6.55e-05	0.000580468	0.000966272	0.00155407	0.00178059	0.00185093	0.0360945	0	7.63e-09	7.9225e-09	1.095e-08	4.0725e-08	5.916e-08	7.63e-07	0.0251543	0.0621027	0.0650114	0.110547	0.167629	0.192513	1.06895
Homogeneous metal compounds	68	0	68	0.00368815	0.698894	0.708538	2.12643	4.8827	6.97285	2547.05	0.671257	7.56e-06	0.00293209	0.00299119	0.00462659	0.0235993	0.033158	64.812	-0.00852767	7.294e-05	0.000112227	0.000232944	0.00095235	0.00136452	1.53642	-2.39e-15	2.554e-10	4.4325e-10	2.22796e-09	7.5025e-09	1.402e-08	3.73e-05	0.00017364	0.0333006	0.0340815	0.0760567	0.272734	0.407168	458.35
Homogeneous non-metal compounds	15	0	15	0.0651466	0.647718	0.695426	1.28402	5.57258	9.6917	29.6044	0.472008	0.000112243	0.00135436	0.00173393	0.00322854	0.0079029	0.00921729	0.063536	1.15e-05	0.000129913	0.000143994	0.000262075	0.000537643	0.000626669	0.00640076	1.16e-10	1.398e-09	2.53e-09	1.49e-08	2.7e-07	4.05e-07	2.7e-06	0.00306714	0.0212532	0.0300512	0.0508451	0.177808	0.256635	1.42029
Hydrocarbons	15	0	15	0.332998	1.43741	1.72755	2.01364	2.57645	2.84739	4.08868	0.183706	0.000611734	0.00242389	0.00310702	0.00378787	0.00464928	0.00509164	0.00803275	0.000171379	0.000373981	0.00042942	0.000504505	0.000890268	0.000974169	0.00177869	1.48e-09	2.75e-09	3.07e-09	5.4e-09	1.565e-08	2.39e-08	7.93e-07	0.0183716	0.0361295	0.0715585	0.117302	1.94143	3.71261	4.44735
Mixed metal/non-metal compounds	30	0	30	0.00165035	0.0405829	0.0738836	0.356097	1.31368	1.4047	28.5761	0.952758	9.67e-06	5.66e-05	0.000375557	0.00109503	0.00291632	0.00407834	2.78783	5.4e-07	1.4528e-05	5.085e-05	0.000182753	0.000668444	0.000808452	4.34291	2.56e-11	8.116e-10	2.2e-09	1.32369e-08	9.7425e-08	1.24e-07	1.04e-06	0.000136084	0.00104003	0.00545437	0.0151234	0.0390017	0.0569924	1.4594
Organic acids and derivatives	20	0	20	0.00334653	0.0399647	0.121972	0.798519	1.8528	2.51293	9.46398	0.955808	8.72e-06	0.000153117	0.000343663	0.00239247	0.00594966	0.00698554	0.0230083	1.49e-06	2.064e-05	4.195e-05	0.000249322	0.000613323	0.00104609	0.00989826	0	1.8226e-10	2.7325e-10	1.52e-09	1.525e-08	2.078e-08	4.07e-06	0.000222245	0.00482755	0.0092236	0.040826	0.121455	0.141829	0.453269
Organic nitrogen compounds	4	0	4	1.63878	2.01643	2.11085	2.39259	3.94242	4.79769	8.21876	0.183523	0.0036863	0.00504282	0.00538196	0.00840019	0.0137234	0.0154456	0.0223341	0.00036762	0.00056891	0.000619232	0.0012809	0.00250979	0.00290044	0.00446305	4.6e-09	8.14e-09	9.025e-09	2.415e-08	4.8585e-07	7.5468e-07	1.83e-06	0.0352023	0.108755	0.127143	2.15738	4.18424	4.20061	4.26606
Organic oxygen compounds	18	0	18	0.78255	1.62314	1.83165	3.20041	9.01814	11.3332	46.4068	0.580657	0.0014	0.00272373	0.00276135	0.0102667	0.0381652	0.0507489	0.302251	0	0.000221938	0.000294284	0.00170048	0.634044	0.774244	1.41886	0	2.614e-09	2.92e-09	1.61e-08	5.08e-07	6.15e-07	4.99e-06	0.00449751	0.0304815	0.0330882	0.081797	1.04262	1.45712	9.45053
Organohalogen compounds	3	0	3	1.83066	1.93208	1.95743	2.08421	25.5786	30.2774	49.0729	0.121652	0.00341191	0.00359278	0.00363799	0.00386407	0.0506961	0.0600625	0.0975282	0.00048333	0.000636478	0.000674764	0.000866199	0.0162253	0.0192971	0.0315843	2.78e-07	2.836e-07	2.85e-07	2.92e-07	7.596e-06	9.0568e-06	1.49e-05	0.0986152	0.103507	0.104729	0.110844	0.718979	0.840606	1.32711
Organoheterocyclic compounds	7	0	7	1.82763	2.12236	2.42057	3.58234	3.81332	3.8591	6.94041	0.185564	0.0031599	0.00497807	0.00592821	0.00763783	0.0101205	0.0109536	0.0157454	0.000228015	0.000589483	0.000684086	0.000851578	0.00097566	0.00104503	0.00167306	9.87e-10	8.82e-09	1.365e-08	2.68e-08	3.46e-08	3.514e-08	1.68e-07	0.0944473	0.128606	0.150982	0.202778	1.4825	2.18327	3.062
ClassyFire Classes
Alkali metal oxoanionic compounds	7	0	7	0.373013	0.572532	0.598556	1.18844	15.5533	19.9962	28.5761	0.686131	0.000741331	0.00113786	0.00118958	0.00236192	0.0382661	0.056021	0.0760577	0.000240079	0.000368493	0.000385243	0.000764903	0.0078854	0.0099827	4.34291	2.74e-08	5.82e-08	7.875e-08	1.68e-07	2.77e-07	3.268e-07	1.04e-06	0.0100877	0.0154834	0.0161872	0.0321398	0.697429	1.02856	1.4594
Alkali metal salts	1	0	1	0.144739	0.144739	0.144739	0.144739	0.144739	0.144739	0.144739	N/A	0.000749563	0.000749563	0.000749563	0.000749563	0.000749563	0.000749563	0.000749563	5.01e-05	5.01e-05	5.01e-05	5.01e-05	5.01e-05	5.01e-05	5.01e-05	9.27e-10	9.27e-10	9.27e-10	9.27e-10	9.27e-10	9.27e-10	9.27e-10	0.018708	0.018708	0.018708	0.018708	0.018708	0.018708	0.018708
Alkaline earth metal organides	1	0	1	1.37419	1.37419	1.37419	1.37419	1.37419	1.37419	1.37419	N/A	0.00395591	0.00395591	0.00395591	0.00395591	0.00395591	0.00395591	0.00395591	6.91e-05	6.91e-05	6.91e-05	6.91e-05	6.91e-05	6.91e-05	6.91e-05	8.93e-09	8.93e-09	8.93e-09	8.93e-09	8.93e-09	8.93e-09	8.93e-09	0.0303116	0.0303116	0.0303116	0.0303116	0.0303116	0.0303116	0.0303116
Alkaline earth metal oxoanionic compounds	6	0	6	0.00230101	0.00656934	0.0717176	0.289144	0.319909	0.322837	0.339182	0.14479	9.67e-06	1.41e-05	0.000127528	0.00051013	0.00197174	0.00244484	0.00256244	2.78e-06	3.18e-06	1.78865e-05	7.14652e-05	0.000296814	0.000368777	0.000431105	2.56e-11	3.56e-11	1.62518e-09	6.91812e-09	1.50185e-08	1.75439e-08	1.80628e-08	0.000136084	0.000463857	0.00346895	0.0127072	0.0130087	0.0130349	0.0152325
Benzene and substituted derivatives	23	0	23	0.555141	1.36741	1.41457	2.13916	3.13296	3.13698	7.3178	0.43593	0.000952497	0.00218658	0.00279885	0.00466079	0.0056213	0.00590767	0.017493	0.0003256	0.00111347	0.00128247	0.00155927	0.00179615	0.00185093	0.0360945	4.13e-09	8.206e-09	8.4e-09	1.44e-08	5.915e-08	6.034e-08	7.63e-07	0.0277094	0.0639177	0.0743259	0.120065	0.158245	0.181179	1.06895
Benzofurans	1	0	1	1.92355	1.92355	1.92355	1.92355	1.92355	1.92355	1.92355	N/A	0.0031599	0.0031599	0.0031599	0.0031599	0.0031599	0.0031599	0.0031599	0.000851578	0.000851578	0.000851578	0.000851578	0.000851578	0.000851578	0.000851578	3.37e-08	3.37e-08	3.37e-08	3.37e-08	3.37e-08	3.37e-08	3.37e-08	0.0944473	0.0944473	0.0944473	0.0944473	0.0944473	0.0944473	0.0944473
Carboxylic acids and derivatives	6	0	6	1.32294	2.51242	2.51306	3.07474	4.17073	4.34946	9.46398	0.29873	0.00442681	0.00515313	0.00527914	0.00663829	0.00803651	0.00817555	0.0230083	0.000301412	0.000459191	0.000627319	0.00175507	0.00573154	0.00684924	0.00989826	1.65e-09	1.41e-08	1.815e-08	3.86e-08	2.12672e-06	2.82e-06	4.07e-06	0.0540233	0.0780724	0.0832233	0.108496	0.186561	0.20931	0.453269
Epoxides	6	0	6	1.82763	2.91759	3.08377	3.65968	3.85147	3.88962	6.94041	0.132803	0.00434464	0.00751178	0.0075433	0.0081849	0.0108147	0.011509	0.0157454	0.000228015	0.000526414	0.00060525	0.000850901	0.00103347	0.00109128	0.00167306	9.87e-10	5.6e-09	9.625e-09	2.425e-08	3.3325e-08	3.55e-08	1.68e-07	0.113689	0.188274	0.1919	0.25866	2.06648	2.65046	3.062
Halogen Organides	3	0	3	1.28402	1.29784	1.30129	1.31856	1.50531	1.54266	1.69207	0.0261915	0.00257625	0.00259396	0.00259838	0.00262052	0.00489244	0.00534683	0.00716436	0.000128278	0.000181938	0.000195353	0.000262428	0.00055554	0.000614162	0.000848651	1.79e-08	6.674e-08	7.895e-08	1.4e-07	2.695e-07	2.954e-07	3.99e-07	0.0356587	0.0480534	0.0511521	0.0666454	0.0837793	0.0872061	0.100913
Homogeneous actinide compounds	1	0	1	2547.05	2547.05	2547.05	2547.05	2547.05	2547.05	2547.05	N/A	64.812	64.812	64.812	64.812	64.812	64.812	64.812	1.53642	1.53642	1.53642	1.53642	1.53642	1.53642	1.53642	3.73e-05	3.73e-05	3.73e-05	3.73e-05	3.73e-05	3.73e-05	3.73e-05	458.35	458.35	458.35	458.35	458.35	458.35	458.35
Homogeneous alkali metal compounds	1	0	1	0.00368815	0.00368815	0.00368815	0.00368815	0.00368815	0.00368815	0.00368815	N/A	7.56e-06	7.56e-06	7.56e-06	7.56e-06	7.56e-06	7.56e-06	7.56e-06	6.53e-07	6.53e-07	6.53e-07	6.53e-07	6.53e-07	6.53e-07	6.53e-07	6.89e-11	6.89e-11	6.89e-11	6.89e-11	6.89e-11	6.89e-11	6.89e-11	0.00017364	0.00017364	0.00017364	0.00017364	0.00017364	0.00017364	0.00017364
Homogeneous halogens	2	0	2	0.920725	0.954791	0.963308	1.00589	1.04847	1.05699	1.09106	0.0846664	0.00191274	0.00243281	0.00256282	0.00321291	0.003863	0.00399301	0.00451308	0.000157667	0.000168733	0.000171499	0.000185331	0.000199163	0.000201929	0.000212995	1.49e-08	4.012e-08	4.6425e-08	7.795e-08	1.09475e-07	1.1578e-07	1.41e-07	0.0508451	0.0536066	0.054297	0.0577489	0.0612008	0.0618912	0.0646527
Homogeneous noble gases	1	0	1	0.526772	0.526772	0.526772	0.526772	0.526772	0.526772	0.526772	N/A	0.000551288	0.000551288	0.000551288	0.000551288	0.000551288	0.000551288	0.000551288	0.000262075	0.000262075	0.000262075	0.000262075	0.000262075	0.000262075	0.000262075	2.7e-06	2.7e-06	2.7e-06	2.7e-06	2.7e-06	2.7e-06	2.7e-06	0.00725898	0.00725898	0.00725898	0.00725898	0.00725898	0.00725898	0.00725898
Homogeneous other non-metal compounds	2	0	2	0.677954	0.816592	0.851251	1.02455	1.19785	1.2325	1.37114	0.33829	0.00322854	0.00360597	0.00370033	0.00417212	0.00464391	0.00473826	0.0051157	0.000249142	0.000251867	0.000252548	0.000255955	0.000259361	0.000260042	0.000262767	1.16e-10	3.628e-10	4.245e-10	7.33e-10	1.0415e-09	1.1032e-09	1.35e-09	0.0247518	0.0278356	0.0286066	0.0324615	0.0363163	0.0370873	0.0401712
Homogeneous post-transition metal compounds	19	0	19	0.668961	1.6826	2.20815	4.62445	9.14377	10.0747	141.251	0.806008	0.000968656	0.00318474	0.00429401	0.0281756	0.0442268	0.0531745	0.327229	6.85e-05	0.000196907	0.000266716	0.000536788	0.00104623	0.00144818	0.0439222	9.03e-11	4.542e-10	4.695e-10	6.01e-09	1.87e-08	2.358e-08	1.52e-05	0.0254223	0.0727802	0.0982374	0.237981	0.505923	0.578952	3.13314
Homogeneous transition metal compounds	47	0	47	0.0105177	0.696179	0.70259	1.56489	2.5202	3.22922	72.9868	0.552796	0.000119822	0.00295112	0.00298791	0.00384171	0.00995567	0.0137965	0.169084	-0.00852767	2.814e-05	7.5899e-05	0.000131165	0.00031231	0.00111545	0.0226953	-2.39e-15	1.298e-10	3.455e-10	2.21529e-09	3.71e-09	4.87e-09	7.84e-06	0.00040987	0.0323733	0.0336929	0.0591	0.0967974	0.158832	1.61894
Hydroxy acids and derivatives	1	0	1	1.55317	1.55317	1.55317	1.55317	1.55317	1.55317	1.55317	N/A	0.00682708	0.00682708	0.00682708	0.00682708	0.00682708	0.00682708	0.00682708	0.00102468	0.00102468	0.00102468	0.00102468	0.00102468	0.00102468	0.00102468	4.1e-09	4.1e-09	4.1e-09	4.1e-09	4.1e-09	4.1e-09	4.1e-09	0.185663	0.185663	0.185663	0.185663	0.185663	0.185663	0.185663
Metalloid organides	4	0	4	0.00165035	0.00359449	0.00408053	0.0159832	0.0270759	0.0270759	0.0270759	0.694018	2e-05	3.2e-05	3.5e-05	4.83e-05	5.66e-05	5.66e-05	5.66e-05	5.4e-07	1.116e-06	1.26e-06	5.47e-06	9.44e-06	9.44e-06	9.44e-06	7.56e-11	1.0584e-10	1.134e-10	1.163e-09	2.2e-09	2.2e-09	2.2e-09	0.00052	0.000622	0.0006475	0.000778427	0.000866854	0.000866854	0.000866854
Miscellaneous mixed metal/non-metals	3	0	3	0.050265	0.384597	0.46818	0.886096	1.12076	1.1677	1.35543	0.529666	0.000512644	0.00104411	0.00117698	0.00184131	0.00320467	0.00347734	0.00456802	5.31e-05	8.25804e-05	8.99505e-05	0.000126801	0.000294809	0.000328411	0.000462817	1.56e-10	1.4056e-09	1.718e-09	3.28e-09	5.83e-09	6.34e-09	8.38e-09	0.0108964	0.0256613	0.0293525	0.0478086	0.0707679	0.0753598	0.0937272
Organic carbonic acids and derivatives	13	0	13	0.00334653	0.02282	0.0274942	0.217598	0.694592	0.819304	1.63292	0.979112	8.72e-06	0.00010647	0.000108875	0.000631742	0.00223085	0.00242479	0.013882	1.49e-06	1.178e-05	1.28e-05	5.26e-05	0.000221589	0.000254868	0.000476204	0	3.076e-11	4.33e-11	4.49e-10	1.39e-09	4.144e-09	1.84e-08	0.000222245	0.00333789	0.00345944	0.0163817	0.0312494	0.0427413	0.22848
Organonitrogen compounds	4	0	4	1.63878	2.01643	2.11085	2.39259	3.94242	4.79769	8.21876	0.183523	0.0036863	0.00504282	0.00538196	0.00840019	0.0137234	0.0154456	0.0223341	0.00036762	0.00056891	0.000619232	0.0012809	0.00250979	0.00290044	0.00446305	4.6e-09	8.14e-09	9.025e-09	2.415e-08	4.8585e-07	7.5468e-07	1.83e-06	0.0352023	0.108755	0.127143	2.15738	4.18424	4.20061	4.26606
Organooxygen compounds	18	0	18	0.78255	1.62314	1.83165	3.20041	9.01814	11.3332	46.4068	0.580657	0.0014	0.00272373	0.00276135	0.0102667	0.0381652	0.0507489	0.302251	0	0.000221938	0.000294284	0.00170048	0.634044	0.774244	1.41886	0	2.614e-09	2.92e-09	1.61e-08	5.08e-07	6.15e-07	4.99e-06	0.00449751	0.0304815	0.0330882	0.081797	1.04262	1.45712	9.45053
Other non-metal organides	7	0	7	0.0651466	0.441955	0.543559	9.45309	18.183	22.7051	29.6044	0.960413	0.000112243	0.000417897	0.000844357	0.00864145	0.0334861	0.0466654	0.063536	1.15e-05	4.39844e-05	7.6361e-05	0.000504114	0.00306272	0.00455765	0.00640076	1.22e-09	1.858e-09	2.53e-09	6.3e-09	2.219e-07	3.4616e-07	4.92e-07	0.00306714	0.00969958	0.0193187	0.254703	0.749314	1.04029	1.42029
Phenols	5	0	5	0.330999	0.399212	0.416265	1.41564	1.88352	2.16252	3.27855	0.705954	0.000883848	0.00105754	0.00110097	0.00403622	0.00576676	0.00678341	0.01085	6.55e-05	0.000198876	0.00023222	0.000376284	0.00158728	0.00225781	0.00493994	0	0	0	1.77e-09	6.31e-09	8.728e-09	1.84e-08	0.0251543	0.0309298	0.0323736	0.0920847	0.18888	0.195438	0.221668
Post-transition metal organides	1	0	1	0.519936	0.519936	0.519936	0.519936	0.519936	0.519936	0.519936	N/A	0.00108668	0.00108668	0.00108668	0.00108668	0.00108668	0.00108668	0.00108668	0.000181258	0.000181258	0.000181258	0.000181258	0.000181258	0.000181258	0.000181258	4.23e-08	4.23e-08	4.23e-08	4.23e-08	4.23e-08	4.23e-08	4.23e-08	0.0166461	0.0166461	0.0166461	0.0166461	0.0166461	0.0166461	0.0166461
Post-transition metal oxoanionic compounds	2	0	2	0.0439596	0.26418	0.319236	0.594511	0.869787	0.924843	1.14506	0.926058	4.56e-05	0.000491623	0.000603129	0.00116066	0.00171819	0.00182969	0.00227572	1.58e-05	0.000160037	0.000196097	0.000376394	0.00055669	0.00059275	0.000736987	3.5e-10	6.968e-08	8.70125e-08	1.73675e-07	2.60338e-07	2.7767e-07	3.47e-07	0.00108333	0.00706002	0.00855419	0.016025	0.0234959	0.0249901	0.0309668
Transition metal organides	1	0	1	1.52675	1.52675	1.52675	1.52675	1.52675	1.52675	1.52675	N/A	0.00303429	0.00303429	0.00303429	0.00303429	0.00303429	0.00303429	0.00303429	0.000982649	0.000982649	0.000982649	0.000982649	0.000982649	0.000982649	0.000982649	4.62e-07	4.62e-07	4.62e-07	4.62e-07	4.62e-07	4.62e-07	4.62e-07	0.041289	0.041289	0.041289	0.041289	0.041289	0.041289	0.041289
Transition metal oxoanionic compounds	3	0	3	0.173494	0.810566	0.969834	1.76617	3.88119	4.3042	5.99621	0.901768	0.000344805	1.01942	1.27419	2.54803	2.66793	2.69191	2.78783	0.000111665	0.000474121	0.000564735	0.0010178	0.001489	0.00158324	0.00196019	7.17e-09	2.5302e-08	2.9835e-08	5.25e-08	7.675e-08	8.16e-08	1.01e-07	0.00469194	0.138612	0.172092	0.339492	0.486497	0.515898	0.633502
Transition metal salts	1	0	1	0.286266	0.286266	0.286266	0.286266	0.286266	0.286266	0.286266	N/A	0.000568929	0.000568929	0.000568929	0.000568929	0.000568929	0.000568929	0.000568929	0.000184247	0.000184247	0.000184247	0.000184247	0.000184247	0.000184247	0.000184247	8.67e-08	8.67e-08	8.67e-08	8.67e-08	8.67e-08	8.67e-08	8.67e-08	0.00774169	0.00774169	0.00774169	0.00774169	0.00774169	0.00774169	0.00774169
Unsaturated hydrocarbons	15	0	15	0.332998	1.43741	1.72755	2.01364	2.57645	2.84739	4.08868	0.183706	0.000611734	0.00242389	0.00310702	0.00378787	0.00464928	0.00509164	0.00803275	0.000171379	0.000373981	0.00042942	0.000504505	0.000890268	0.000974169	0.00177869	1.48e-09	2.75e-09	3.07e-09	5.4e-09	1.565e-08	2.39e-08	7.93e-07	0.0183716	0.0361295	0.0715585	0.117302	1.94143	3.71261	4.44735
Vinyl halides	3	0	3	1.83066	1.93208	1.95743	2.08421	25.5786	30.2774	49.0729	0.121652	0.00341191	0.00359278	0.00363799	0.00386407	0.0506961	0.0600625	0.0975282	0.00048333	0.000636478	0.000674764	0.000866199	0.0162253	0.0192971	0.0315843	2.78e-07	2.836e-07	2.85e-07	2.92e-07	7.596e-06	9.0568e-06	1.49e-05	0.0986152	0.103507	0.104729	0.110844	0.718979	0.840606	1.32711
ClassyFire SubClasses
1-hydroxy-4-unsubstituted benzenoids	2	0	2	0.330999	0.92051	1.06789	1.80478	2.54166	2.68904	3.27855	0.816598	0.000883848	0.00186043	0.00210458	0.00332531	0.00454603	0.00479018	0.00576676	6.55e-05	0.000369856	0.000445946	0.000826391	0.00120684	0.00128293	0.00158728	1.77e-09	5.096e-09	5.9275e-09	1.0085e-08	1.42425e-08	1.5074e-08	1.84e-08	0.0251543	0.0578995	0.0660858	0.107017	0.147949	0.156135	0.18888
Alchohols and polyols	12	0	12	1.05341	1.83165	1.83165	4.95849	12.203	12.2131	46.4068	0.630604	0.00272373	0.00275382	0.00283658	0.0151094	0.0548225	0.0548518	0.302251	0.000173707	0.000294284	0.000294284	0.573974	0.955162	1.14756	1.41886	2.41e-09	2.92e-09	2.92e-09	1.61e-08	5.7125e-07	6.4e-07	4.99e-06	0.0367114	0.081797	0.081797	0.104271	1.57321	1.57424	9.45053
Alkali metal chlorides	1	0	1	0.144739	0.144739	0.144739	0.144739	0.144739	0.144739	0.144739	N/A	0.000749563	0.000749563	0.000749563	0.000749563	0.000749563	0.000749563	0.000749563	5.01e-05	5.01e-05	5.01e-05	5.01e-05	5.01e-05	5.01e-05	5.01e-05	9.27e-10	9.27e-10	9.27e-10	9.27e-10	9.27e-10	9.27e-10	9.27e-10	0.018708	0.018708	0.018708	0.018708	0.018708	0.018708	0.018708
Alkali metal hydroxides	2	0	2	8.14853	12.234	13.2554	18.3623	23.4692	24.4906	28.5761	0.556236	0.00867451	0.0221512	0.0255203	0.0423661	0.0592119	0.0625811	0.0760577	0.00438991	0.872094	1.08902	2.17365	3.25828	3.47521	4.34291	2.74e-08	2.2992e-07	2.8055e-07	5.337e-07	7.8685e-07	8.3748e-07	1.04e-06	0.14554	0.408312	0.474005	0.80247	1.13093	1.19663	1.4594
Alkali metal hypochlorites	1	0	1	0.641929	0.641929	0.641929	0.641929	0.641929	0.641929	0.641929	N/A	0.00127578	0.00127578	0.00127578	0.00127578	0.00127578	0.00127578	0.00127578	0.000413159	0.000413159	0.000413159	0.000413159	0.000413159	0.000413159	0.000413159	1.94e-07	1.94e-07	1.94e-07	1.94e-07	1.94e-07	1.94e-07	1.94e-07	0.0173602	0.0173602	0.0173602	0.0173602	0.0173602	0.0173602	0.0173602
Alkali metal phosphates	1	0	1	0.555182	0.555182	0.555182	0.555182	0.555182	0.555182	0.555182	N/A	0.00110338	0.00110338	0.00110338	0.00110338	0.00110338	0.00110338	0.00110338	0.000357327	0.000357327	0.000357327	0.000357327	0.000357327	0.000357327	0.000357327	1.68e-07	1.68e-07	1.68e-07	1.68e-07	1.68e-07	1.68e-07	1.68e-07	0.0150142	0.0150142	0.0150142	0.0150142	0.0150142	0.0150142	0.0150142
Alkali metal sulfates	1	0	1	22.9581	22.9581	22.9581	22.9581	22.9581	22.9581	22.9581	N/A	0.0678577	0.0678577	0.0678577	0.0678577	0.0678577	0.0678577	0.0678577	0.0113809	0.0113809	0.0113809	0.0113809	0.0113809	0.0113809	0.0113809	4.45e-08	4.45e-08	4.45e-08	4.45e-08	4.45e-08	4.45e-08	4.45e-08	1.24932	1.24932	1.24932	1.24932	1.24932	1.24932	1.24932
Alkali metal sulfites	2	0	2	0.373013	0.536098	0.576869	0.780725	0.984581	1.02535	1.18844	0.522222	0.000741331	0.00106545	0.00114648	0.00155162	0.00195677	0.0020378	0.00236192	0.000240079	0.000345044	0.000371285	0.000502491	0.000633697	0.000659938	0.000764903	1.13e-07	1.624e-07	1.7475e-07	2.365e-07	2.9825e-07	3.106e-07	3.6e-07	0.0100877	0.0144981	0.0156007	0.0211137	0.0266267	0.0277293	0.0321398
Alkaline earth metal oxides	1	0	1	1.37419	1.37419	1.37419	1.37419	1.37419	1.37419	1.37419	N/A	0.00395591	0.00395591	0.00395591	0.00395591	0.00395591	0.00395591	0.00395591	6.91e-05	6.91e-05	6.91e-05	6.91e-05	6.91e-05	6.91e-05	6.91e-05	8.93e-09	8.93e-09	8.93e-09	8.93e-09	8.93e-09	8.93e-09	8.93e-09	0.0303116	0.0303116	0.0303116	0.0303116	0.0303116	0.0303116	0.0303116
Alkaline earth metal sulfates	6	0	6	0.00230101	0.00656934	0.0717176	0.289144	0.319909	0.322837	0.339182	0.14479	9.67e-06	1.41e-05	0.000127528	0.00051013	0.00197174	0.00244484	0.00256244	2.78e-06	3.18e-06	1.78865e-05	7.14652e-05	0.000296814	0.000368777	0.000431105	2.56e-11	3.56e-11	1.62518e-09	6.91812e-09	1.50185e-08	1.75439e-08	1.80628e-08	0.000136084	0.000463857	0.00346895	0.0127072	0.0130087	0.0130349	0.0152325
Alpha hydroxy acids and derivatives	1	0	1	1.55317	1.55317	1.55317	1.55317	1.55317	1.55317	1.55317	N/A	0.00682708	0.00682708	0.00682708	0.00682708	0.00682708	0.00682708	0.00682708	0.00102468	0.00102468	0.00102468	0.00102468	0.00102468	0.00102468	0.00102468	4.1e-09	4.1e-09	4.1e-09	4.1e-09	4.1e-09	4.1e-09	4.1e-09	0.185663	0.185663	0.185663	0.185663	0.185663	0.185663	0.185663
Aniline and substituted anilines	1	0	1	1.82675	1.82675	1.82675	1.82675	1.82675	1.82675	1.82675	N/A	0.00466079	0.00466079	0.00466079	0.00466079	0.00466079	0.00466079	0.00466079	0.00162132	0.00162132	0.00162132	0.00162132	0.00162132	0.00162132	0.00162132	8.72e-09	8.72e-09	8.72e-09	8.72e-09	8.72e-09	8.72e-09	8.72e-09	0.123864	0.123864	0.123864	0.123864	0.123864	0.123864	0.123864
Benzenediols	3	0	3	0.416265	0.816017	0.915955	1.41564	1.64958	1.69637	1.88352	0.3305	0.00110097	0.00227507	0.0025686	0.00403622	0.00744311	0.00812449	0.01085	0.00023222	0.000289846	0.000304252	0.000376284	0.00265811	0.00311448	0.00493994	0	0	0	0	3.155e-09	3.786e-09	6.31e-09	0.0323736	0.0562581	0.0622292	0.0920847	0.156876	0.169834	0.221668
Benzofuranones	1	0	1	1.92355	1.92355	1.92355	1.92355	1.92355	1.92355	1.92355	N/A	0.0031599	0.0031599	0.0031599	0.0031599	0.0031599	0.0031599	0.0031599	0.000851578	0.000851578	0.000851578	0.000851578	0.000851578	0.000851578	0.000851578	3.37e-08	3.37e-08	3.37e-08	3.37e-08	3.37e-08	3.37e-08	3.37e-08	0.0944473	0.0944473	0.0944473	0.0944473	0.0944473	0.0944473	0.0944473
Benzoic acids and derivatives	4	0	4	0.555141	0.741746	0.788398	1.14372	1.60077	1.70845	2.13916	0.378657	0.000952497	0.00129814	0.00138455	0.00175138	0.00231397	0.00251783	0.0033333	0.0003256	0.000353987	0.000361083	0.000822456	0.00127724	0.00128038	0.00129294	4.13e-09	6.68e-09	7.3175e-09	2.3069e-07	4.705e-07	4.81e-07	5.23e-07	0.0277094	0.0362388	0.0383712	0.0518255	0.070974	0.0765228	0.098718
Carbohydrates and carbohydrate conjugates	2	0	2	2.44991	2.7778	2.85978	3.26965	3.67953	3.7615	4.0894	0.250714	0.0124832	0.0130419	0.0131816	0.0138801	0.0145785	0.0147182	0.015277	0	0.000447774	0.000559718	0.00111944	0.00167915	0.0017911	0.00223887	0	8.24e-08	1.03e-07	2.06e-07	3.09e-07	3.296e-07	4.12e-07	0.0180296	0.0782985	0.0933657	0.168702	0.244038	0.259105	0.319374
Carbonyl compounds	3	0	3	1.2	1.31366	1.34207	1.48414	2.94207	3.23366	4.4	0.191451	0.0014	0.00217538	0.00236922	0.00333844	0.00616922	0.00673538	0.009	0	0	0	0	0.00202095	0.00242514	0.0040419	0	0	0	0	8.29254e-07	9.95105e-07	1.65851e-06	0.00449751	0.00845532	0.00944478	0.014392	0.0231362	0.0248851	0.0318804
Carboxylic acid derivatives	2	0	2	4.34946	5.37236	5.62809	6.90672	8.18535	8.44108	9.46398	0.370257	0.00761939	0.0106972	0.0114666	0.0153139	0.0191611	0.0199305	0.0230083	0.0011317	0.00138105	0.00144339	0.00175507	0.00206676	0.0021291	0.00237844	1.41e-08	1.734e-08	1.815e-08	2.22e-08	2.625e-08	2.706e-08	3.03e-08	0.20931	0.258102	0.2703	0.33129	0.392279	0.404477	0.453269
Carboxylic acids	2	0	2	1.32294	1.56083	1.62031	1.91768	2.21505	2.27453	2.51242	0.310136	0.00442681	0.00457208	0.00460839	0.00478997	0.00497155	0.00500786	0.00515313	0.000301412	0.000332968	0.000340857	0.000380301	0.000419746	0.000427635	0.000459191	1.65e-09	1.07e-08	1.29625e-08	2.4275e-08	3.55875e-08	3.785e-08	4.69e-08	0.0986759	0.102604	0.103586	0.108496	0.113406	0.114388	0.118316
Diphenylmethanes	4	0	4	1.82127	1.99964	2.04423	4.48924	6.9744	7.04308	7.3178	0.561193	0.00439382	0.00502352	0.00518095	0.00971484	0.014863	0.015389	0.017493	0.00100778	0.0012545	0.00131618	0.00498672	0.00856927	0.00857815	0.00861368	9.4e-09	1.126e-08	1.1725e-08	2.35e-08	3.4525e-08	3.454e-08	3.46e-08	0.10103	0.112451	0.115306	0.257848	0.403272	0.407856	0.426193
Ethers	1	0	1	0.78255	0.78255	0.78255	0.78255	0.78255	0.78255	0.78255	N/A	0.00140969	0.00140969	0.00140969	0.00140969	0.00140969	0.00140969	0.00140969	0.000724587	0.000724587	0.000724587	0.000724587	0.000724587	0.000724587	0.000724587	3.53e-07	3.53e-07	3.53e-07	3.53e-07	3.53e-07	3.53e-07	3.53e-07	0.0295488	0.0295488	0.0295488	0.0295488	0.0295488	0.0295488	0.0295488
Halogen hydrides	3	0	3	1.28402	1.29784	1.30129	1.31856	1.50531	1.54266	1.69207	0.0261915	0.00257625	0.00259396	0.00259838	0.00262052	0.00489244	0.00534683	0.00716436	0.000128278	0.000181938	0.000195353	0.000262428	0.00055554	0.000614162	0.000848651	1.79e-08	6.674e-08	7.895e-08	1.4e-07	2.695e-07	2.954e-07	3.99e-07	0.0356587	0.0480534	0.0511521	0.0666454	0.0837793	0.0872061	0.100913
Metalloid oxides	4	0	4	0.00165035	0.00359449	0.00408053	0.0159832	0.0270759	0.0270759	0.0270759	0.694018	2e-05	3.2e-05	3.5e-05	4.83e-05	5.66e-05	5.66e-05	5.66e-05	5.4e-07	1.116e-06	1.26e-06	5.47e-06	9.44e-06	9.44e-06	9.44e-06	7.56e-11	1.0584e-10	1.134e-10	1.163e-09	2.2e-09	2.2e-09	2.2e-09	0.00052	0.000622	0.0006475	0.000778427	0.000866854	0.000866854	0.000866854
Miscellaneous metallic oxoanionic compounds	2	0	2	0.050265	0.311298	0.376556	0.702848	1.02914	1.0944	1.35543	0.928484	0.000512644	0.00132372	0.00152649	0.00254033	0.00355418	0.00375695	0.00456802	5.31e-05	0.000135043	0.000155529	0.000257959	0.000360388	0.000380874	0.000462817	1.56e-10	7.808e-10	9.37e-10	1.718e-09	2.499e-09	2.6552e-09	3.28e-09	0.0108964	0.0274626	0.0316041	0.0523118	0.0730195	0.0771611	0.0937272
Olefins	1	0	1	2.01364	2.01364	2.01364	2.01364	2.01364	2.01364	2.01364	N/A	0.00378787	0.00378787	0.00378787	0.00378787	0.00378787	0.00378787	0.00378787	0.000967367	0.000967367	0.000967367	0.000967367	0.000967367	0.000967367	0.000967367	6.16e-09	6.16e-09	6.16e-09	6.16e-09	6.16e-09	6.16e-09	6.16e-09	0.111536	0.111536	0.111536	0.111536	0.111536	0.111536	0.111536
Organic carbonic acids	9	0	9	0.00334653	0.0136403	0.0197038	0.0430823	0.217598	0.408396	0.902446	0.922322	8.72e-06	7.42402e-05	0.000104867	0.000164178	0.000631742	0.000974979	0.00255408	1.49e-06	7.96e-06	1.11e-05	2.26e-05	5.26e-05	5.968e-05	0.000102213	2.24e-11	1.4752e-10	2.17e-10	4.49e-10	5.98e-09	9.268e-09	1.84e-08	0.000222245	0.00234362	0.00325686	0.00516957	0.0163817	0.0193021	0.026924
Organic cyanides	3	0	3	2.2682	2.36771	2.39259	2.51697	5.36786	5.93804	8.21876	0.0988363	0.00594718	0.00790958	0.00840019	0.0108532	0.0165937	0.0177418	0.0223341	0.00036762	0.000501813	0.000535361	0.000703103	0.0012809	0.00139646	0.0018587	4.6e-09	6.96e-09	7.55e-09	1.05e-08	2.415e-08	2.688e-08	3.78e-08	0.157789	1.75746	2.15738	4.15697	4.21152	4.22243	4.26606
Other non-metal hydrides	5	0	5	0.712898	7.70505	9.45309	10.6461	25.7199	26.4968	29.6044	0.933037	0.00155513	0.00722418	0.00864145	0.0115207	0.0554516	0.0570685	0.063536	0.000130322	0.000429356	0.000504114	0.000571173	0.00555427	0.00572357	0.00640076	3.65e-09	5.77e-09	6.3e-09	1.48e-08	4.29e-07	4.416e-07	4.92e-07	0.0353507	0.210833	0.254703	0.264362	1.23427	1.27147	1.42029
Other non-metal oxides	1	0	1	0.0651466	0.0651466	0.0651466	0.0651466	0.0651466	0.0651466	0.0651466	N/A	0.00013359	0.00013359	0.00013359	0.00013359	0.00013359	0.00013359	0.00013359	1.15e-05	1.15e-05	1.15e-05	1.15e-05	1.15e-05	1.15e-05	1.15e-05	1.22e-09	1.22e-09	1.22e-09	1.22e-09	1.22e-09	1.22e-09	1.22e-09	0.00306714	0.00306714	0.00306714	0.00306714	0.00306714	0.00306714	0.00306714
Other non-metal sulfides	1	0	1	0.374219	0.374219	0.374219	0.374219	0.374219	0.374219	0.374219	N/A	0.000112243	0.000112243	0.000112243	0.000112243	0.000112243	0.000112243	0.000112243	2.24e-05	2.24e-05	2.24e-05	2.24e-05	2.24e-05	2.24e-05	2.24e-05	1.41e-09	1.41e-09	1.41e-09	1.41e-09	1.41e-09	1.41e-09	1.41e-09	0.00328681	0.00328681	0.00328681	0.00328681	0.00328681	0.00328681	0.00328681
Post-transition metal oxides	1	0	1	0.519936	0.519936	0.519936	0.519936	0.519936	0.519936	0.519936	N/A	0.00108668	0.00108668	0.00108668	0.00108668	0.00108668	0.00108668	0.00108668	0.000181258	0.000181258	0.000181258	0.000181258	0.000181258	0.000181258	0.000181258	4.23e-08	4.23e-08	4.23e-08	4.23e-08	4.23e-08	4.23e-08	4.23e-08	0.0166461	0.0166461	0.0166461	0.0166461	0.0166461	0.0166461	0.0166461
Post-transition metal silicates	1	0	1	0.0439596	0.0439596	0.0439596	0.0439596	0.0439596	0.0439596	0.0439596	N/A	4.56e-05	4.56e-05	4.56e-05	4.56e-05	4.56e-05	4.56e-05	4.56e-05	1.58e-05	1.58e-05	1.58e-05	1.58e-05	1.58e-05	1.58e-05	1.58e-05	3.5e-10	3.5e-10	3.5e-10	3.5e-10	3.5e-10	3.5e-10	3.5e-10	0.00108333	0.00108333	0.00108333	0.00108333	0.00108333	0.00108333	0.00108333
Post-transition metal sulfates	1	0	1	1.14506	1.14506	1.14506	1.14506	1.14506	1.14506	1.14506	N/A	0.00227572	0.00227572	0.00227572	0.00227572	0.00227572	0.00227572	0.00227572	0.000736987	0.000736987	0.000736987	0.000736987	0.000736987	0.000736987	0.000736987	3.47e-07	3.47e-07	3.47e-07	3.47e-07	3.47e-07	3.47e-07	3.47e-07	0.0309668	0.0309668	0.0309668	0.0309668	0.0309668	0.0309668	0.0309668
Quaternary ammonium salts	1	0	1	1.63878	1.63878	1.63878	1.63878	1.63878	1.63878	1.63878	N/A	0.0036863	0.0036863	0.0036863	0.0036863	0.0036863	0.0036863	0.0036863	0.00446305	0.00446305	0.00446305	0.00446305	0.00446305	0.00446305	0.00446305	1.83e-06	1.83e-06	1.83e-06	1.83e-06	1.83e-06	1.83e-06	1.83e-06	0.0352023	0.0352023	0.0352023	0.0352023	0.0352023	0.0352023	0.0352023
Styrenes	8	0	8	2.95803	3.06016	3.06689	3.13296	3.14133	3.14394	4.22848	0.0120066	0.00396933	0.00505649	0.00515315	0.00528217	0.00587981	0.00599256	0.00740946	0.000406276	0.00141654	0.00149374	0.00157342	0.00166391	0.00175855	0.0360945	7.84e-09	8.586e-09	9.02e-09	2.26e-08	5.9125e-08	5.916e-08	6.11e-08	0.0969118	0.145947	0.148399	0.158245	0.213265	0.238926	1.06895
Toluenes	3	0	3	1.06336	1.34844	1.41971	1.77607	2.23474	2.32647	2.6934	0.401289	0.00250516	0.0030323	0.00316409	0.00382302	0.00490148	0.00511717	0.00597994	0.000841756	0.00109526	0.00115864	0.00147552	0.0017237	0.00177334	0.00197188	8.42e-09	3.09052e-07	3.8421e-07	7.6e-07	7.615e-07	7.618e-07	7.63e-07	0.0657926	0.0726192	0.0743259	0.0828591	0.102538	0.106474	0.122217
Transition metal chlorides	1	0	1	0.286266	0.286266	0.286266	0.286266	0.286266	0.286266	0.286266	N/A	0.000568929	0.000568929	0.000568929	0.000568929	0.000568929	0.000568929	0.000568929	0.000184247	0.000184247	0.000184247	0.000184247	0.000184247	0.000184247	0.000184247	8.67e-08	8.67e-08	8.67e-08	8.67e-08	8.67e-08	8.67e-08	8.67e-08	0.00774169	0.00774169	0.00774169	0.00774169	0.00774169	0.00774169	0.00774169
Transition metal hydroxides	1	0	1	1.76617	1.76617	1.76617	1.76617	1.76617	1.76617	1.76617	N/A	2.54803	2.54803	2.54803	2.54803	2.54803	2.54803	2.54803	0.0010178	0.0010178	0.0010178	0.0010178	0.0010178	0.0010178	0.0010178	7.17e-09	7.17e-09	7.17e-09	7.17e-09	7.17e-09	7.17e-09	7.17e-09	0.339492	0.339492	0.339492	0.339492	0.339492	0.339492	0.339492
Transition metal oxides	1	0	1	1.52675	1.52675	1.52675	1.52675	1.52675	1.52675	1.52675	N/A	0.00303429	0.00303429	0.00303429	0.00303429	0.00303429	0.00303429	0.00303429	0.000982649	0.000982649	0.000982649	0.000982649	0.000982649	0.000982649	0.000982649	4.62e-07	4.62e-07	4.62e-07	4.62e-07	4.62e-07	4.62e-07	4.62e-07	0.041289	0.041289	0.041289	0.041289	0.041289	0.041289	0.041289
Transition metal sulfates	2	0	2	0.173494	1.33804	1.62917	3.08485	4.54053	4.83167	5.99621	0.943759	0.000344805	0.557842	0.697217	1.39409	2.09096	2.23033	2.78783	0.000111665	0.000481371	0.000573797	0.00103593	0.00149806	0.00159049	0.00196019	5.25e-08	6.22e-08	6.4625e-08	7.675e-08	8.8875e-08	9.13e-08	1.01e-07	0.00469194	0.130454	0.161895	0.319097	0.4763	0.50774	0.633502
Tricarboxylic acids and derivatives	1	0	1	3.63453	3.63453	3.63453	3.63453	3.63453	3.63453	3.63453	N/A	0.00817555	0.00817555	0.00817555	0.00817555	0.00817555	0.00817555	0.00817555	0.00989826	0.00989826	0.00989826	0.00989826	0.00989826	0.00989826	0.00989826	4.07e-06	4.07e-06	4.07e-06	4.07e-06	4.07e-06	4.07e-06	4.07e-06	0.0780724	0.0780724	0.0780724	0.0780724	0.0780724	0.0780724	0.0780724
Unsaturated aliphatic hydrocarbons	14	0	14	0.332998	1.21189	1.69524	2.01916	2.6729	2.92543	4.08868	0.276	0.000611734	0.00206647	0.00294416	0.00380462	0.00472885	0.00537486	0.00803275	0.000171379	0.000330224	0.000423579	0.00050264	0.000788651	0.000888453	0.00177869	1.48e-09	2.68e-09	2.945e-09	5.39e-09	1.9725e-08	2.4e-08	7.93e-07	0.0183716	0.0340159	0.0549007	0.1276	2.82072	3.72521	4.44735
Ureas	4	0	4	0.378674	0.461305	0.481963	0.971524	1.47822	1.50916	1.63292	0.539349	0.00108672	0.0017732	0.00194482	0.00311503	0.0064699	0.00795232	0.013882	0.000221589	0.000254868	0.000263188	0.000347872	0.000433069	0.000441696	0.000476204	0	0	0	5.35e-10	1.08e-09	1.086e-09	1.11e-09	0.0312494	0.0427413	0.0456143	0.0906364	0.155273	0.169914	0.22848
Vinyl chlorides	2	0	2	1.83066	1.88137	1.89405	1.95743	2.02082	2.0335	2.08421	0.0647657	0.00341191	0.00350234	0.00352495	0.00363799	0.00375103	0.00377364	0.00386407	0.00048333	0.000559904	0.000579047	0.000674764	0.000770482	0.000789625	0.000866199	2.78e-07	2.808e-07	2.815e-07	2.85e-07	2.885e-07	2.892e-07	2.92e-07	0.0986152	0.101061	0.101672	0.104729	0.107787	0.108398	0.110844
Vinyl fluorides	1	0	1	49.0729	49.0729	49.0729	49.0729	49.0729	49.0729	49.0729	N/A	0.0975282	0.0975282	0.0975282	0.0975282	0.0975282	0.0975282	0.0975282	0.0315843	0.0315843	0.0315843	0.0315843	0.0315843	0.0315843	0.0315843	1.49e-05	1.49e-05	1.49e-05	1.49e-05	1.49e-05	1.49e-05	1.49e-05	1.32711	1.32711	1.32711	1.32711	1.32711	1.32711	1.32711
Xylenes	2	0	2	1.01377	1.09258	1.11228	1.2108	1.30932	1.32902	1.40784	0.162732	0.0013347	0.00142633	0.00144924	0.00156378	0.00167832	0.00170123	0.00179286	0.00176503	0.00177748	0.00178059	0.00179615	0.00181171	0.00181482	0.00182726	7.95e-09	9.24e-09	9.5625e-09	1.1175e-08	1.27875e-08	1.311e-08	1.44e-08	0.0488923	0.0516474	0.0523362	0.05578	0.0592239	0.0599127	0.0626678
	Key:
	Red:	1-2 processes
	Black:	≥3 processes

## Sheet: Kingdoms
NAICS Category	NAICS Subcategory	Name	UUID	Location	Process Type	Description	Amount	Unit	GWP [kg CO2 eq]	AP [kg SO2 eq]	EP [kg N eq]	ODP [kg CFC-11 eq]	POCP [kg O3 eq]	ABS(GWP-GWP_med)	ABS(GWP-GWP_med) OUTLIERS REMOVED	Compound/Substance Name	InChIKey	Kingdom	Superclass	Class	Subclass	Parent level 1	Parent level 2	Parent level 3
Kingdom: Inorganic Compounds
Asphalt Mixture_Parameterized	EPD Based System Processes	WCS Sand; Polaris Materials	3ce42614-4e2e-4e0b-a467-528dcd5b027f		LCI_RESULT	Data retrieved from:_x000D_ Polaris Materials Corporation (2017). Environmental Product Declaration for Concrete Aggregate Products._x000D_ Link: https://www.astm.org/CERTIFICATION/DOCS/344.EPD_Polaris_Materials_final.pdf	1	kg	0.00165035	2e-05	5.4e-07	7.56e-11	0.00052	1.31691	0.897156	Silica	VYPSYNLAJGMNEJ-UHFFFAOYSA-N	Inorganic compounds	Mixed metal/non-metal compounds	Metalloid organides	Metalloid oxides	Metalloid oxides	0	0
21: Mining, Quarrying, and Oil and Gas Extraction	2123: Nonmetallic Mineral Mining and Quarrying	Gypsum; at quarry	c6be6e8a-75f4-3ff7-5494-397473434ab7	US	UNIT_PROCESS	Gypsum is a mineral resource comprised of calcium sulfate dihydrate which is mined for various industrial and commercial applications. Non-limestone raw materials including clay and gypsum, are quarried off-site and transported to the cement production facilities via trucks or rail. These raw materials are handled, processed, and stored on site. Once cement clinker is cooled and it is passed thro…	1	kg	0.00230101	9.67e-06	2.78e-06	2.56e-11	0.000136084	1.31626	0.896506	Gypsum	OSGAYBCDTDRGGQ-UHFFFAOYSA-L	Inorganic compounds	Mixed metal/non-metal compounds	Alkaline earth metal oxoanionic compounds	Alkaline earth metal sulfates	Alkaline earth metal sulfates	0	0
21: Mining, Quarrying, and Oil and Gas Extraction	2123: Nonmetallic Mineral Mining and Quarrying	Lithium brine; extraction and reinjection; at plant	ca166ebc-78c6-4397-a212-764db5f3d0e7	CA	UNIT_PROCESS	This dataset represents lithium rich brine extraction from underground aquifer and reinjection of lithium lean brine into the aquifer. It is suitable for use with direct lithium extraction technologies (DLE), in which lithium is extracted from brine and lithium lean brine is returned to the aquifer. The functional unit of the process is the extraction and reinjection of 1 kg of lithium brine. The…	1	kg	0.00368815	7.56e-06	6.53e-07	6.89e-11	0.00017364	1.31487	0.895119	Lithium	WHXSMMKQMYFTQS-UHFFFAOYSA-N	Inorganic compounds	Homogeneous metal compounds	Homogeneous alkali metal compounds	0	Homogeneous alkali metal compounds	0	0				Key:
Asphalt Mixture_Parameterized	EPD Based System Processes	WCS Sand; Vulcan Materials	586788ff-7f00-4470-9cc2-4be5898f9075		LCI_RESULT	Data retrieved from:_x000D_ McEwan, Laurel (2016). Environmental Product Delcaration for Concrete Aggregate Products._x000D_ Link: https://www.vulcanmaterials.com/docs/default-source/default-document-library/pleasanton-epd_final	1	kg	0.00489059	4e-05	1.5e-06	1.26e-10	0.00069	1.31367	0.893916	Silica	VYPSYNLAJGMNEJ-UHFFFAOYSA-N	Inorganic compounds	Mixed metal/non-metal compounds	Metalloid organides	Metalloid oxides	Metalloid oxides	0	0				GWP Outlier
31-33: Manufacturing	3274: Lime and Gypsum Product Manufacturing	Processing of gypsum; milled; at drywall processing facility	4827cf8d-b424-3376-8b0f-dcaf0ff73a2c	US	UNIT_PROCESS	This process dataset accounts for the emissions and other environmental burdens associated with the operation of a drywall processing facility per kilogram of processed material. It accounts for electricity, diesel and heavy equipment utilization; particulate matter (PM) emissions associated with shingle grinding, stockpiling and unpaved road transport; land occupation; and water consumption (for…	1	kg	0.00656934	1.41e-05	3.18e-06	3.56e-11	0.000463857	1.31199	0.892237	Gypsum	OSGAYBCDTDRGGQ-UHFFFAOYSA-L	Inorganic compounds	Mixed metal/non-metal compounds	Alkaline earth metal oxoanionic compounds	Alkaline earth metal sulfates	Alkaline earth metal sulfates	0	0				Not GWP Outlier
21: Mining, Quarrying, and Oil and Gas Extraction	2122: Metal Ore Mining	Cobalt ore; underground/open-pit mining; at mine	4fd964ba-76be-4099-8d94-9379678f6eb2	CD	UNIT_PROCESS	The functional unit for this model is one kilogram of cobalt ore with a cobalt content of 0.47%. The technical scope includes the cradle-to-gate mining of cobalt ore. The system boundary includes incoming transport, mining, and disposal of process wastes. This study adopted the 2017 reserve-weighted average ore grade, which is 2.44% copper and 0.47% cobalt. Primary material, energy, water, and em…	1	kg	0.0105177	0.000119822	1.2e-05	2.11e-11	0.00420487	1.30804	0.888289	Cobalt	GUTLYIVDDKVIGB-UHFFFAOYSA-N	Inorganic compounds	Homogeneous metal compounds	Homogeneous transition metal compounds	0	Homogeneous transition metal compounds	0	0
Bridge Processes	Construction Materials to USEEIO	Silica sand Bridge; Construction Materials to USEEIO	3c65e5d9-9bc2-49fb-beb8-24b95739dfac		UNIT_PROCESS	Bridge process to transparently convert from physical units, in Construction Materials, to values in 2012 producer price for connecting to background data in the USEEIO repository. _x000D_ This is a copy of the equivalent USLCI to USEEIO bridge process.	1	kg	0.0270759	5.66e-05	9.44e-06	2.2e-09	0.000866854	1.29148	0.871731	Silica	VYPSYNLAJGMNEJ-UHFFFAOYSA-N	Inorganic compounds	Mixed metal/non-metal compounds	Metalloid organides	Metalloid oxides	Metalloid oxides	0	0
Bridge Processes	USLCI to USEEIO	Silica sand Bridge; USLCI to USEEIO	309485bd-a13b-4539-a23c-036c0b23b4f5		UNIT_PROCESS	Bridge process to transparently convert from physical units, in USLCI, to values in 2012 producer price for connecting to background data in the USEEIO repository. _x000D_	1	kg	0.0270759	5.66e-05	9.44e-06	2.2e-09	0.000866854	1.29148	0.871731	Silica	VYPSYNLAJGMNEJ-UHFFFAOYSA-N	Inorganic compounds	Mixed metal/non-metal compounds	Metalloid organides	Metalloid oxides	Metalloid oxides	0	0
31-33: Manufacturing	3251: Basic Chemical Manufacturing	Spodumene mineral concentrate; beneficiation process; at plant; 5% lithium oxide	dc9186ba-2029-45db-ae3a-5d1a7ac269d7	CA	UNIT_PROCESS	This unit process produces a mineral concentrate from hard rock (spodumene) ores using mineral processing processes. The functional unit of the process is the production of 5% lithium oxide (Li2O) mineral concentrate that will be sent to a hydrometallurgical plant for further processing. The gate-to-gate system boundary starts with the input of a mill feed with 1.89% Li2O and ends with the produc…	1	kg	0.0439596	4.56e-05	1.58e-05	3.5e-10	0.00108333	1.2746	0.854847	Spodumene	CNLWCVNCHLKFHK-UHFFFAOYSA-N	Inorganic compounds	Mixed metal/non-metal compounds	Post-transition metal oxoanionic compounds	Post-transition metal silicates	Post-transition metal silicates	0	0
21: Mining, Quarrying, and Oil and Gas Extraction	2123: Nonmetallic Mineral Mining and Quarrying	Bauxite, at mine	76a47261-8a9c-30a2-93a6-f5a029aded6f	GLO	UNIT_PROCESS	Aluminum is the most widely distributed metal in the earthâ€™s crust, with only the nonmetallic elements oxygen and silicon surpassing it in abundance. However, bauxite ore is the only commercially exploited source of aluminum. Although other types of earth, including ordinary clay, contain aluminum, economics favor the use of bauxite. Bauxite is formed by the action of rain and erosion on materi…	1	kg	0.050265	0.000512644	5.31e-05	1.56e-10	0.0108964	1.26829	0.848542	Bauxite	XXHQVTGCFGYKNL-UHFFFAOYSA-N	Inorganic compounds	Mixed metal/non-metal compounds	Miscellaneous mixed metal/non-metals	Miscellaneous metallic oxoanionic compounds	Miscellaneous aluminates	0	0
31-33: Manufacturing	3251: Basic Chemical Manufacturing	Oxygen, liquid, at plant	7a2565f8-4a48-3263-9bc9-bcb28dbd58ad	RNA	UNIT_PROCESS	Complete inventory data and metadata are available in full in the final report and appendices, Cradle-to-Gate Life Cycle Inventory of Nine Plastic Resins and Four Polyurethane Precursors. This report has been extensively reviewed within Franklin Associates and has undergone partial critical review by ACC Plastics Division members and is available at: www.americanchemistry.com. Quantities may vary…	1	kg	0.0651466	0.00013359	1.15e-05	1.22e-09	0.00306714	1.25341	0.83366	Oxygen	MYMOFIZGZYHOMD-UHFFFAOYSA-N	Inorganic compounds	Homogeneous non-metal compounds	Other non-metal organides	Other non-metal oxides	Other non-metal oxides	0	0
21: Mining, Quarrying, and Oil and Gas Extraction	2123: Nonmetallic Mineral Mining and Quarrying	Sodium chloride, at plant	5dacfb93-571f-3502-bf9e-1ce678de151d	RNA	UNIT_PROCESS	Process inputs do not consider the fraction of mass that is extracted and returned to the mine as overburden. Complete inventory data and metadata are available in full in the final report and appendices, Cradle-to-Gate Life Cycle Inventory of Nine Plastic Resins and Four Polyurethane Precursors. This report has been extensively reviewed within Franklin Associates and has undergone partial critic…	1	kg	0.144739	0.000749563	5.01e-05	9.27e-10	0.018708	1.17382	0.754067	Sodium chloride	FAPWRFPIFSIZLT-UHFFFAOYSA-M	Inorganic compounds	Mixed metal/non-metal compounds	Alkali metal salts	Alkali metal chlorides	Alkali metal chlorides	0	0
Bridge Processes	USLCI to USEEIO	Iron Sulphate Bridge; USLCI to USEEIO	9a9570de-3614-4065-9e22-c6f332805eb6		UNIT_PROCESS	Bridge process to transparently convert from physical units, in USLCI, to values in 2012 producer price for connecting to background data in the USEEIO repository.	1	kg	0.173494	0.000344805	0.000111665	5.25e-08	0.00469194	1.14506	0.725312	Iron Sulfate	BAUYGSIQEAFULO-UHFFFAOYSA-L	Inorganic compounds	Mixed metal/non-metal compounds	Transition metal oxoanionic compounds	Transition metal sulfates	Transition metal sulfates	0	0
31-33: Manufacturing	3274: Lime and Gypsum Product Manufacturing	Gypsum board; at plant; 5/8" type X	730fd755-917f-417c-bcfc-851935b194b8	US	UNIT_PROCESS	This cradle-to-gate unit process dataset is for the production of 1 MSF (Thousand square feet, 92.90 square meters) of 1/8â€ (15.9 mm) Type X (type X core) gypsum board. _x000D_ This unit process includes raw material acquisition; manufacturing; transport; production and use of fuels, and electricity; disposal of process waste and products; recovery of used products via reuse, recycling, and ene…	1	kg	0.267162	0.000467812	6.2006e-05	7.44231e-09	0.0129302	1.0514	0.631644	Gypsum	OSGAYBCDTDRGGQ-UHFFFAOYSA-L	Inorganic compounds	Mixed metal/non-metal compounds	Alkaline earth metal oxoanionic compounds	Alkaline earth metal sulfates	Alkaline earth metal sulfates	0	0
Bridge Processes	USLCI to USEEIO	Iron (III) Chloride Bridge; USLCI to USEEIO	6d06d468-2347-4d6b-95a6-4e065074c362		UNIT_PROCESS	Bridge process to transparently convert from physical units, in USLCI, to values in 2012 producer price for connecting to background data in the USEEIO repository.	1	kg	0.286266	0.000568929	0.000184247	8.67e-08	0.00774169	1.03229	0.612541	Iron (III) Chloride	RBTARNINKXHZNM-UHFFFAOYSA-K	Inorganic compounds	Mixed metal/non-metal compounds	Transition metal salts	Transition metal chlorides	Transition metal chlorides	0	0
31-33: Manufacturing	3274: Lime and Gypsum Product Manufacturing	Gypsum board; at plant; 1/2" lightweight	ddce8616-7f3a-4550-90ca-7a6776e56de4	US	UNIT_PROCESS	This cradle-to-gate unit process dataset is for the production of 1 MSF (Thousand square feet, 92.0 square meters) of 1/2â€ Lightweight (regular core) gypsum board. _x000D_ This unit process includes raw material acquisition; manufacturing; transport; production and use of fuels, and electricity; disposal of process waste and products; recovery of used products via reuse, recycling, and energy r…	1	kg	0.311126	0.000552447	8.09244e-05	6.39394e-09	0.0152325	1.00743	0.587681	Gypsum	OSGAYBCDTDRGGQ-UHFFFAOYSA-L	Inorganic compounds	Mixed metal/non-metal compounds	Alkaline earth metal oxoanionic compounds	Alkaline earth metal sulfates	Alkaline earth metal sulfates	0	0
31-33: Manufacturing	3274: Lime and Gypsum Product Manufacturing	Gypsum wallboard product, type X, 0.625 inch (15.875 mm)	a477d05f-35a7-399e-9128-d2b4ce8265d6	RNA	UNIT_PROCESS	Gypsum wallboard (GWB) is ubiquitous in building construction, covering walls, ceilings and partitions in both residential and commercial building applications. Primary LCI data were collected for three major gate-to-gate processes in the production of gypsum wallboard (GWB): natural or crude gypsum ore extraction (six quarries and one underground mining site), gypsum paper manufacture (three pla…	1	kg	0.322837	0.00244484	0.000368777	1.75439e-08	0.0124842	0.995721	0.57597	Gypsum	OSGAYBCDTDRGGQ-UHFFFAOYSA-L	Inorganic compounds	Mixed metal/non-metal compounds	Alkaline earth metal oxoanionic compounds	Alkaline earth metal sulfates	Alkaline earth metal sulfates	0	0
31-33: Manufacturing	3274: Lime and Gypsum Product Manufacturing	Gypsum wallboard product, regular, 0.5 inch (12.7 mm)	85b81e30-2422-36fc-8144-1459b1b993b2	RNA	UNIT_PROCESS	Gypsum wallboard (GWB) is ubiquitous in building construction, covering walls, ceilings and partitions in both residential and commercial building applications. Primary LCI data were collected for three major gate-to-gate processes in the production of gypsum wallboard (GWB): natural or crude gypsum ore extraction (six quarries and one underground mining site), gypsum paper manufacture (three pla…	1	kg	0.339182	0.00256244	0.000431105	1.80628e-08	0.0130349	0.979376	0.559625	Gypsum	OSGAYBCDTDRGGQ-UHFFFAOYSA-L	Inorganic compounds	Mixed metal/non-metal compounds	Alkaline earth metal oxoanionic compounds	Alkaline earth metal sulfates	Alkaline earth metal sulfates	0	0
Bridge Processes	USLCI to USEEIO	Sodium hydrogen Sulfite, 12.5% in solution Bridge; USLCI to USEEIO	60ec67a9-1287-4323-9efe-df1c1434c9b6		UNIT_PROCESS	Bridge process to transparently convert from physical units, in USLCI, to values in 2012 producer price for connecting to background data in the USEEIO repository. _x000D_	1	kg	0.373013	0.000741331	0.000240079	1.13e-07	0.0100877	0.945545	0.525794	Sodium hydrogen sulfite	DWAQJAXMDSEUJJ-UHFFFAOYSA-M	Inorganic compounds	Mixed metal/non-metal compounds	Alkali metal oxoanionic compounds	Alkali metal sulfites	Alkali metal sulfites	0	0
21: Mining, Quarrying, and Oil and Gas Extraction	2111: Oil and Gas Extraction	Sulfur, at plant	dfa7acbc-4a41-3329-951d-b6cde899c91e	RNA	UNIT_PROCESS	Heat is a coproduct released from cooling during the exothermic reaction. Complete inventory data and metadata are available in full in the final report and appendices, Cradle-to-Gate Life Cycle Inventory of Nine Plastic Resins and Four Polyurethane Precursors. This report has been extensively reviewed within Franklin Associates and has undergone partial critical review by ACC Plastics Division m…	1	kg	0.374219	0.000112243	2.24e-05	1.41e-09	0.00328681	0.944339	0.524588	Sulfur	NINIDFKCEFEMDL-UHFFFAOYSA-N	Inorganic compounds	Homogeneous non-metal compounds	Other non-metal organides	Other non-metal sulfides	Other non-metal sulfides	0	0
31-33: Manufacturing	3329: Other Fabricated Metal Product Manufacturing	Ductile iron pipe; centrifugal casting; at plant	64394243-614a-3ed3-93a7-1eecd7ac6608	US	UNIT_PROCESS	This unit process reflects ductile iron pipe manufacturing. The process is normalized to the functional unit of 2000 lbs of ductile iron pipe._x000D_	1	kg	0.517137	0.00246564	4.48e-05	1.7e-09	0.0193804	0.80142	0.381669	Iron	XEEYBQQBJWHFJM-UHFFFAOYSA-N	Inorganic compounds	Homogeneous metal compounds	Homogeneous transition metal compounds	0	Homogeneous transition metal compounds	0	0
Bridge Processes	USLCI to USEEIO	Zeolite Bridge; USLCI to USEEIO	a1c4409b-9e9e-4f3b-bec0-f319fef1e3c5		UNIT_PROCESS	Bridge process to transparently convert from physical units, in USLCI, to values in 2012 producer price for connecting to background data in the USEEIO repository.	1	kg	0.519936	0.00108668	0.000181258	4.23e-08	0.0166461	0.798622	0.378871	Zeolite	LVZAVNQYRZXWLS-UHFFFAOYSA-N	Inorganic compounds	Mixed metal/non-metal compounds	Post-transition metal organides	Post-transition metal oxides	Post-transition metal oxides	0	0
Bridge Processes	USLCI to USEEIO	Argon, liquid Bridge; USLCI to USEEIO	8bc09bc6-46e3-4012-93e3-d4adfe86af15		UNIT_PROCESS	Bridge process to transparently convert from physical units, in USLCI, to values in 2012 producer price for connecting to background data in the USEEIO repository.	1	kg	0.526772	0.000551288	0.000262075	2.7e-06	0.00725898	0.791786	0.372035	Argon	XKRFYHLGVUSROY-UHFFFAOYSA-N	Inorganic compounds	Homogeneous non-metal compounds	Homogeneous noble gases	0	Homogeneous noble gases	0	0
Bridge Processes	USLCI to USEEIO	Sodium Tripolyphosphate Bridge; USLCI to USEEIO	7f4e8f7a-d36f-4237-a47f-63c7d4082ff1		UNIT_PROCESS	Bridge process to transparently convert from physical units, in USLCI, to values in 2012 producer price for connecting to background data in the USEEIO repository.	1	kg	0.555182	0.00110338	0.000357327	1.68e-07	0.0150142	0.763376	0.343624	Sodium Tripolyphosphate	HWGNBUXHKFFFIH-UHFFFAOYSA-I	Inorganic compounds	Mixed metal/non-metal compounds	Alkali metal oxoanionic compounds	Alkali metal phosphates	Alkali metal phosphates	0	0
Bridge Processes	USLCI to USEEIO	Sodium hypochlorite, 15% in H2O, at plant Bridge; USLCI to USEEIO	bbb59026-6f14-46f6-9e3d-bc60ed8d45c5		UNIT_PROCESS	Bridge process to transparently convert from physical units, in USLCI, to values in 2012 producer price for connecting to background data in the USEEIO repository. _x000D_	1	kg	0.641929	0.00127578	0.000413159	1.94e-07	0.0173602	0.676628	0.256877	Sodium hypochlorite	SUKJFIGYRHOWBL-UHFFFAOYSA-N	Inorganic compounds	Mixed metal/non-metal compounds	Alkali metal oxoanionic compounds	Alkali metal hypochlorites	Alkali metal hypochlorites	0	0
Primary Metal Manufacturing	Iron and Steel Mills	Steel reinforcement bar; Blast furnace route; Production mix	91150a40-c29d-4eff-891b-0e3fd56df1a4	GLO	LCI_RESULT	This process is part of the NETL Unit Process Library. To access the library and the original dataset:_x000D_ 1) Navigate to the NETL LCA home page (http://www.netl.doe.gov/lca)_x000D_ 2) Then navigate to the â€œUnit Process Libraryâ€ _x000D_ 3) From the library, the unit process of interest can be found either through the "Complete Listing of the Unit Process Library link" or through the link t…	1	kg	0.647599	0.00189037	2.91e-05	0	0.00040987	0.670958	0.251207	Steel	GDMKZUSIIJDKGW-UHFFFAOYSA-N	Inorganic compounds	Homogeneous metal compounds	Homogeneous transition metal compounds	0	0	0	0
31-33: Manufacturing	3329: Other Fabricated Metal Product Manufacturing	Ductile Iron Pipe, 72" inch diameter; at plant; per linear foot	1784b0f1-5494-3233-904f-8ed4315e029f	US	UNIT_PROCESS	This unit process reflects production of 1 linear foot of 72" diameter ductile iron pipe._x000D_	1	kg	0.651745	0.00286695	0.000106998	2.10247e-09	0.0299996	0.666813	0.247062	Iron	XEEYBQQBJWHFJM-UHFFFAOYSA-N	Inorganic compounds	Homogeneous metal compounds	Homogeneous transition metal compounds	0	Homogeneous transition metal compounds	0	0
31-33: Manufacturing	3329: Other Fabricated Metal Product Manufacturing	Ductile Iron Pipe, 60" inch diameter; at plant; per linear foot	7394ff08-eec4-4f81-8b0f-8880cd071207	US	UNIT_PROCESS	This unit process reflects production of 1 linear foot of 60" diameter ductile iron pipe._x000D_	1	kg	0.66231	0.00290186	0.000111096	2.13386e-09	0.0307884	0.656248	0.236497	Iron	XEEYBQQBJWHFJM-UHFFFAOYSA-N	Inorganic compounds	Homogeneous metal compounds	Homogeneous transition metal compounds	0	Homogeneous transition metal compounds	0	0
31-33: Manufacturing	3329: Other Fabricated Metal Product Manufacturing	Ductile Iron Pipe, 54" inch diameter; at plant; per linear foot	18b8bc59-90da-35be-b01e-f2fefe29c995	US	UNIT_PROCESS	This unit process reflects production of 1 linear foot of 54" diameter ductile iron pipe._x000D_	1	kg	0.667225	0.0029198	0.000112604	2.15601e-09	0.0311364	0.651332	0.231581	Iron	XEEYBQQBJWHFJM-UHFFFAOYSA-N	Inorganic compounds	Homogeneous metal compounds	Homogeneous transition metal compounds	0	Homogeneous transition metal compounds	0	0
31-33: Manufacturing	3313: Alumina and Aluminum Production and Processing	Aluminum, secondary, ingot, at plant, 1998	f525f32d-e3e4-3434-883d-e4b224a47524	RNA	UNIT_PROCESS	In order to reduce aluminum losses and furnace emissions, scrap processing is required before the scrap is melted. Processing steps include shredding and crushing, drying and sweating, delacquering (the removal of paints and other coatings), and air knife processing (the removal of small pieces of non-aluminum materials by using bursts of air). The objectives of melting are to adjust the alloy co…	1	kg	0.668961	0.000968656	7.96e-05	2.05e-09	0.0292456	0.649597	0.229846	Aluminum	XAGFODPZIPBFFR-UHFFFAOYSA-N	Inorganic compounds	Homogeneous metal compounds	Homogeneous post-transition metal compounds	0	Homogeneous post-transition metal compounds	0	0
31-33: Manufacturing	3313: Alumina and Aluminum Production and Processing	Aluminum, secondary ingot, at plant	bcc68f88-debb-3fc3-93ee-5ceadcef0b14	RNA	LCI_RESULT	The data set covers all relevant process steps and technologies over the supply chain of the represented cradle-to-gate inventory with a good overall data quality. The inventory is mainly based on industry data from the Aluminum Association and is completed, where necessary, by secondary data.	1	kg	0.674708	0.00208304	6.85e-05	9.03e-11	0.0254223	0.64385	0.224099	Aluminum	XAGFODPZIPBFFR-UHFFFAOYSA-N	Inorganic compounds	Homogeneous metal compounds	Homogeneous post-transition metal compounds	0	Homogeneous post-transition metal compounds	0	0
31-33: Manufacturing	3329: Other Fabricated Metal Product Manufacturing	Ductile Iron Pipe,50" inch diameter; at plant; per linear foot	78315fca-7132-345f-bdd2-605420eddfeb	US	UNIT_PROCESS	This unit process reflects production of 1 linear foot of 50" diameter ductile iron pipe._x000D_	1	kg	0.676955	0.00295053	0.00011671	2.18776e-09	0.0318785	0.641602	0.221851	Iron	XEEYBQQBJWHFJM-UHFFFAOYSA-N	Inorganic compounds	Homogeneous metal compounds	Homogeneous transition metal compounds	0	Homogeneous transition metal compounds	0	0
31-33: Manufacturing	3253: Pesticide, Fertilizer, and Other Agricultural Chemical Manufacturing	Ammonia, steam reforming, liquid, at plant	33f08f48-349e-31f1-b600-aa7e9713ca50	RNA	UNIT_PROCESS	Mass imbalance is due to unavailability of the weight of water inputs to production. Complete inventory data and metadata are available in full in the final report and appendices, Cradle-to-Gate Life Cycle Inventory of Nine Plastic Resins and Four Polyurethane Precursors. This report has been extensively reviewed within Franklin Associates and has undergone partial critical review by ACC Plastics…	1	kg	0.677954	0.00322854	0.000262767	1.35e-09	0.0401712	0.640603	0.220852	Ammonia	QGZKDVFQNNGYKY-UHFFFAOYSA-N	Inorganic compounds	Homogeneous non-metal compounds	Homogeneous other non-metal compounds	0	Homogeneous other non-metal compounds	0	0
31-33: Manufacturing	3329: Other Fabricated Metal Product Manufacturing	Ductile Iron Pipe, 6" inch diameter; at plant; per linear foot	5e71644e-6793-3cf3-bfcb-50eb45aa4620	US	UNIT_PROCESS	This unit process reflects production of 1 linear foot of 6" diameter ductile iron pipe._x000D_	1	kg	0.680085	0.00295347	0.00011966	2.18893e-09	0.0321948	0.638473	0.218722	Iron	XEEYBQQBJWHFJM-UHFFFAOYSA-N	Inorganic compounds	Homogeneous metal compounds	Homogeneous transition metal compounds	0	Homogeneous transition metal compounds	0	0
31-33: Manufacturing	3329: Other Fabricated Metal Product Manufacturing	Ductile Iron Pipe, 44" inch diameter; at plant; per linear foot	ba17bfb9-b3b1-391f-8635-b9987fb6cabd	US	UNIT_PROCESS	This unit process reflects production of 1 linear foot of 44" diameter ductile iron pipe._x000D_	1	kg	0.69292	0.00300175	0.000123262	2.23849e-09	0.0330875	0.625638	0.205887	Iron	XEEYBQQBJWHFJM-UHFFFAOYSA-N	Inorganic compounds	Homogeneous metal compounds	Homogeneous transition metal compounds	0	Homogeneous transition metal compounds	0	0
31-33: Manufacturing	3329: Other Fabricated Metal Product Manufacturing	Ductile Iron Pipe, 12" inch diameter; at plant; per linear foot	e4d7b23f-d913-32ba-838d-b222d01b20ce	US	UNIT_PROCESS	This unit process reflects production of 1 linear foot of 12" diameter ductile iron pipe._x000D_	1	kg	0.695656	0.00298133	0.000131231	2.21529e-09	0.0336203	0.622902	0.203151	Iron	XEEYBQQBJWHFJM-UHFFFAOYSA-N	Inorganic compounds	Homogeneous metal compounds	Homogeneous transition metal compounds	0	Homogeneous transition metal compounds	0	0
31-33: Manufacturing	3329: Other Fabricated Metal Product Manufacturing	Ductile Iron Pipe, 10" inch diameter; at plant; per linear foot	b6838fda-8ab5-3d0b-9ce2-08d2346a07c5	US	UNIT_PROCESS	This unit process reflects production of 1 linear foot of 10" diameter ductile iron pipe._x000D_	1	kg	0.698272	0.00299448	0.00013119	2.22413e-09	0.0337654	0.620286	0.200534	Iron	XEEYBQQBJWHFJM-UHFFFAOYSA-N	Inorganic compounds	Homogeneous metal compounds	Homogeneous transition metal compounds	0	Homogeneous transition metal compounds	0	0
31-33: Manufacturing	3329: Other Fabricated Metal Product Manufacturing	Ductile Iron Pipe, 8" inch diameter; at plant; per linear foot	59fb955e-b52d-3905-8458-82b162d53f28	US	UNIT_PROCESS	This unit process reflects production of 1 linear foot of 8" diameter ductile iron pipe._x000D_	1	kg	0.699826	0.00300229	0.000131165	2.23179e-09	0.0338516	0.618732	0.198981	Iron	XEEYBQQBJWHFJM-UHFFFAOYSA-N	Inorganic compounds	Homogeneous metal compounds	Homogeneous transition metal compounds	0	Homogeneous transition metal compounds	0	0
31-33: Manufacturing	3329: Other Fabricated Metal Product Manufacturing	Ductile Iron Pipe, 20" inch diameter; at plant; per linear foot	94dc458b-76a8-3589-9557-221c7499e7de	US	UNIT_PROCESS	This unit process reflects production of 1 linear foot of 20" diameter ductile iron pipe._x000D_	1	kg	0.705355	0.00303007	0.000131078	2.26496e-09	0.0341582	0.613203	0.193452	Iron	XEEYBQQBJWHFJM-UHFFFAOYSA-N	Inorganic compounds	Homogeneous metal compounds	Homogeneous transition metal compounds	0	Homogeneous transition metal compounds	0	0
31-33: Manufacturing	3329: Other Fabricated Metal Product Manufacturing	Ductile Iron Pipe, 24" inch diameter; at plant; per linear foot	0b27a86d-d4f0-374d-879b-1a1d608d45f3	US	UNIT_PROCESS	This unit process reflects production of 1 linear foot of 24" diameter ductile iron pipe._x000D_	1	kg	0.705462	0.00303061	0.000131076	2.26084e-09	0.0341641	0.613096	0.193344	Iron	XEEYBQQBJWHFJM-UHFFFAOYSA-N	Inorganic compounds	Homogeneous metal compounds	Homogeneous transition metal compounds	0	Homogeneous transition metal compounds	0	0
31-33: Manufacturing	3329: Other Fabricated Metal Product Manufacturing	Ductile Iron Pipe, 16" inch diameter; at plant; per linear foot	133b6dfd-8bfe-3b6a-9d67-1ea4796bdecb	US	UNIT_PROCESS	This unit process reflects production of 1 linear foot of 16" diameter ductile iron pipe._x000D_	1	kg	0.709564	0.00305122	0.000131012	2.2911e-09	0.0343915	0.608994	0.189243	Iron	XEEYBQQBJWHFJM-UHFFFAOYSA-N	Inorganic compounds	Homogeneous metal compounds	Homogeneous transition metal compounds	0	Homogeneous transition metal compounds	0	0
31-33: Manufacturing	3329: Other Fabricated Metal Product Manufacturing	Ductile Iron Pipe, 35" inch diameter; at plant; per linear foot	e919c83f-525b-3058-ae29-a85362b1b20e	US	UNIT_PROCESS	This unit process reflects production of 1 linear foot of 35" diameter ductile iron pipe._x000D_	1	kg	0.712087	0.00306388	0.000130978	2.30145e-09	0.0345318	0.606471	0.18672	Iron	XEEYBQQBJWHFJM-UHFFFAOYSA-N	Inorganic compounds	Homogeneous metal compounds	Homogeneous transition metal compounds	0	Homogeneous transition metal compounds	0	0
31-33: Manufacturing	3329: Other Fabricated Metal Product Manufacturing	Ductile Iron Pipe, 36" inch diameter; at plant; per linear foot	d8e8d817-3d15-3d2b-8dd8-3f5b733cd2ad	US	UNIT_PROCESS	This unit process reflects production of 1 linear foot of 36" diameter ductile iron pipe._x000D_	1	kg	0.712087	0.00306388	0.000130978	2.30145e-09	0.0345318	0.606471	0.18672	Iron	XEEYBQQBJWHFJM-UHFFFAOYSA-N	Inorganic compounds	Homogeneous metal compounds	Homogeneous transition metal compounds	0	Homogeneous transition metal compounds	0	0
31-33: Manufacturing	3251: Basic Chemical Manufacturing	Hydrogen, chlor-alkali average, membrane cell; at plant	f179f70b-5b18-4602-9513-18ed79485ac7	RNA	UNIT_PROCESS	Includes material and energy requirements and environmental emissions for one kilogram of hydrogen production at the Chlor-alkali plant only (gate to gate). This data represents the production of chlorine using the membrane technology. Allocation has been given to each product (chlorine, sodium hydroxide, and hydrogen) in the chlori-alkali process. Mass allocation was used to allocate all inputs …	1	kg	0.712898	0.00155513	0.000130322	1.48e-08	0.0353507	0.605659	0.185908	Hydrogen	UFHFLCQGNIYNRP-UHFFFAOYSA-N	Inorganic compounds	Homogeneous non-metal compounds	Other non-metal organides	Other non-metal hydrides	Other non-metal hydrides	0	0
31-33: Manufacturing	3251: Basic Chemical Manufacturing	Sodium hydroxide; chlor-alkali average, membrane cell; at plant; 50% solution state	344a7ac0-8c18-4869-bb63-3e44e811a1d9	RNA	UNIT_PROCESS	Includes material and energy requirements and environmental emissions for one kilogram of 50% solution sodium hydroxide production at the Chlor-alkali plant only (gate to gate). This data represents the production of sodium hydroxide using the membrane technology. Allocation has been given to each product (chlorine, sodium hydroxide, and hydrogen) in the chlori-alkali process. Mass allocation was…	1	kg	0.886096	0.00184131	0.000126801	8.38e-09	0.0478086	0.432462	0.0127111	Sodium hydroxide	HEMHJVSKTPXQMS-UHFFFAOYSA-M	Inorganic compounds	Mixed metal/non-metal compounds	Miscellaneous mixed metal/non-metals	0	Miscellaneous mixed metal/non-metals	0	0
31-33: Manufacturing	3313: Alumina and Aluminum Production and Processing	Aluminum, secondary, ingot, from automotive scrap, at plant	3d53c055-f03b-381f-966e-6d61abbe88a0	RNA	UNIT_PROCESS	Separate unit processes are shown for automotive and UBC (used beverage container) scrap; however, it was determined that the recovery rates and processing requirements for these 2 markets are similar, and thus the results for the 2 markets are the same. Atmospheric, waterborne, and solid waste emissions represent process emissions only, not fuel combustion emissions., Important note: although mo…	1	kg	0.897108	0.00142479	0.000118144	6.01e-09	0.0398975	0.421449	0.00169834	Aluminum	XAGFODPZIPBFFR-UHFFFAOYSA-N	Inorganic compounds	Homogeneous metal compounds	Homogeneous post-transition metal compounds	0	Homogeneous post-transition metal compounds	0	0
31-33: Manufacturing	3313: Alumina and Aluminum Production and Processing	Aluminum, secondary, ingot, from beverage cans, at plant	9cc8fafa-e232-3d86-a473-6b5d04431999	RNA	UNIT_PROCESS	Separate unit processes are shown for automotive and UBC (used beverage container) scrap; however, it was determined that the recovery rates and processing requirements for these 2 markets are similar, and thus the results for the 2 markets are the same. Atmospheric, waterborne, and solid waste emissions represent process emissions only, not fuel combustion emissions., Important note: although mo…	1	kg	0.897108	0.00142479	0.000118144	6.01e-09	0.0398975	0.421449	0.00169834	Aluminum	XAGFODPZIPBFFR-UHFFFAOYSA-N	Inorganic compounds	Homogeneous metal compounds	Homogeneous post-transition metal compounds	0	Homogeneous post-transition metal compounds	0	0
31-33: Manufacturing	3311: Iron and Steel Mills and Ferroalloy Manufacturing	Iron and steel, production mix	88b44b36-2322-39a8-9c54-6b89b1b43cd4	RNA	UNIT_PROCESS	Important note: although most of the data in the US LCI database has undergone some sort of review, the database as a whole has not yet undergone a formal validation process. Please email comments to lci@nrel.gov.	1	kg	0.900505	0.00240849	-0.00374972	1.71e-09	0.0265547	0.418053	0.00169834	Iron	XEEYBQQBJWHFJM-UHFFFAOYSA-N	Inorganic compounds	Homogeneous metal compounds	Homogeneous transition metal compounds	0	Homogeneous transition metal compounds	0	0
31-33: Manufacturing	3251: Basic Chemical Manufacturing	Chlorine; chlor-alkali electrolysis; at plant	a3e150d0-770e-4e2a-9b19-f7daa8cda38b	US	UNIT_PROCESS	This unit process represents the production of 1 kg of electrolysis outputs which includes chlorine, sodium hydrozide, and hydrogen. This dataset was developed for chlorine use in PVC manufacturing. This process represents all chlorine produced by the suspension grade PVC resin manufacturers in the United States. Both membrane and diaphragm cell technologies are used, with membrane cells being th…	1	kg	0.920725	0.00191274	0.000212995	1.49e-08	0.0508451	0.397832	0.0219187	Chlorine	KZBUYRJDOAKODT-UHFFFAOYSA-N	Inorganic compounds	Homogeneous non-metal compounds	Homogeneous halogens	0	Homogeneous halogens	0	0
Asphalt Mixture_Parameterized	EPD Based System Processes	Fabricated Steel Reinforcement; CRSI	6af9defe-07a3-48e7-a0f8-04ad9c4500c8		LCI_RESULT	Data retrieved from:_x000D_ Concrete Reinforcing Steel Institute (2017). Environmental Product Declaration for Fabricated Steel Reinforcement._x000D_ Link: https://www.crsi.org/cfcs/cmsIT/baseComponents/fileManagerProxy.cfc?method=GetFile&fileID=83406608-EB89-B478-754D2D0CDBC4D12A	1	kg	0.979001	0.00475	2.79e-05	1.57e-10	0.0591	0.339557	0.0801941	Steel	GDMKZUSIIJDKGW-UHFFFAOYSA-N	Inorganic compounds	Homogeneous metal compounds	Homogeneous transition metal compounds	0	0	0	0
31-33: Manufacturing	3311: Iron and Steel Mills and Ferroalloy Manufacturing	Steel; sections, at plant	1b8709a5-5df4-4c52-85e4-dd6e7ed8deba	RNA	LCI_RESULT	This cradle-to-gate system process represents the production of one kilogram of steel section from American Iron and Steel Institute (AISI)-member, and non-member steel producers in North America. The studied system boundary includes elementary flows associated with upstream raw material procurement and processing; iron ore beneficiation; blast furnace ironmaking or hot briquetted iron/direct red…	1	kg	1.01679	0.00243469	0.000143802	8.38e-15	0.0363304	0.30177	0.117981	Steel	GDMKZUSIIJDKGW-UHFFFAOYSA-N	Inorganic compounds	Homogeneous metal compounds	Homogeneous transition metal compounds	0	0	0	0
31-33: Manufacturing	3251: Basic Chemical Manufacturing	Chlorine, production mix, at plant	faa85914-ec68-377e-aee5-0e0af4e27fc8	US	UNIT_PROCESS	Mass allocation between co-product applied as default (Ethan Ellingboe 6/6/2025)._x000D_ _x000D_ Diaphragm, membrane, and mercury cells are considered as the main source of chlorine/caustic in this module dataset. Per the Chemical Economics Handbook, SRI Consulting, 2011, the production mix data module assigns 96.5% of chlorine and caustic soda production to diaphragm/membrane cell electrolysis a…	1	kg	1.09106	0.00451308	0.000157667	1.41e-07	0.0646527	0.227502	0.192249	Chlorine	KZBUYRJDOAKODT-UHFFFAOYSA-N	Inorganic compounds	Homogeneous non-metal compounds	Homogeneous halogens	0	Homogeneous halogens	0	0
Bridge Processes	USLCI to USEEIO	Aluminium sulphate, powder Bridge; USLCI to USEEIO	a69b6a20-acd3-489b-b3e1-bb7ef0615618		UNIT_PROCESS	Bridge process to transparently convert from physical units, in USLCI, to values in 2012 producer price for connecting to background data in the USEEIO repository.	1	kg	1.14506	0.00227572	0.000736987	3.47e-07	0.0309668	0.173494	0.246257	Aluminium sulfate	DIZPMCHEQGEION-UHFFFAOYSA-H	Inorganic compounds	Mixed metal/non-metal compounds	Post-transition metal oxoanionic compounds	Post-transition metal sulfates	Post-transition metal sulfates	0	0
Bridge Processes	USLCI to USEEIO	Sodium hydrogen Sulfite, 40% in solution Bridge; USLCI to USEEIO	86f13a15-a773-4945-8b1a-46158a77d131		UNIT_PROCESS	Bridge process to transparently convert from physical units, in USLCI, to values in 2012 producer price for connecting to background data in the USEEIO repository.	1	kg	1.18844	0.00236192	0.000764903	3.6e-07	0.0321398	0.130121	0.28963	Sodium hydrogen sulfite	DWAQJAXMDSEUJJ-UHFFFAOYSA-M	Inorganic compounds	Mixed metal/non-metal compounds	Alkali metal oxoanionic compounds	Alkali metal sulfites	Alkali metal sulfites	0	0
Primary Metal Manufacturing	Iron and Steel Mills	Steel plate; Blast furnace route; Production mix; 85% recovery rate	e0243fb9-6002-447c-b878-ac90d826c22e	GLO	UNIT_PROCESS	This process is part of the NETL Unit Process Library. To access the library and the original dataset:_x000D_ 1) Navigate to the NETL LCA home page (http://www.netl.doe.gov/lca)_x000D_ 2) Then navigate to the â€œUnit Process Libraryâ€ _x000D_ 3) From the library, the unit process of interest can be found either through the "Complete Listing of the Unit Process Library link" or through the link t…	1	kg	1.19854	0.00268546	0	0	0.000619144	0.120022	0.299729	Steel	GDMKZUSIIJDKGW-UHFFFAOYSA-N	Inorganic compounds	Homogeneous metal compounds	Homogeneous transition metal compounds	0	0	0	0
31-33: Manufacturing	3251: Basic Chemical Manufacturing	Hydrochloric acid, HCl; MDI coproduct; at plant, 100% HCl	0d4adbb3-81bb-45c5-bf26-734c76ff3108	RNA	UNIT_PROCESS	The functional unit for this model is one kilogram of hydrochloric acid (HCl). The technical scope of this study is gate-to-gate and the system boundary includes incoming transport, manufacturing, and disposal of process wastes. This dataset represents HCl as a coproduct of MDI production under the hybrid allocation method. The hybrid method uses a mix of mass and elemental allocation to allocate…	1	kg	1.28402	0.00257625	0.000262428	1.79e-08	0.0666454	0.034535	0.385216	Hydrochloric acid	VEXZGXHMUGYJMC-UHFFFAOYSA-N	Inorganic compounds	Homogeneous non-metal compounds	Halogen organides	Halogen hydrides	Halogen hydrides	0	0
Bridge Processes	USLCI to USEEIO	Hydrogen Fluoride Bridge; USLCI to USEEIO	f3929bea-4d5f-4691-9aef-aa95392ba015		UNIT_PROCESS	Bridge process to transparently convert from physical units, in USLCI, to values in 2012 producer price for connecting to background data in the USEEIO repository.	1	kg	1.31856	0.00262052	0.000848651	3.99e-07	0.0356587	0	0.419751	Hydrogen Fluoride	KRHYYFGTRYWZRS-UHFFFAOYSA-N	Inorganic compounds	Homogeneous non-metal compounds	Halogen organides	Halogen hydrides	Halogen hydrides	0	0
31-33: Manufacturing	3313: Alumina and Aluminum Production and Processing	Alumina, at plant	91beb684-4d04-38b9-8800-a274762a9d44	RNA	UNIT_PROCESS	Before it can be used in the manufacture of metallic aluminum, bauxite ore must be refined to nearly pure aluminum oxide, usually called alumina. The Bayer process is the preferred method for bauxite refining. Bauxite is crushed and dissolved in digesters using strong caustic soda and lime solution. The undissolved residue, known as red mud, is filtered out. Sodium aluminate remains in solution, …	1	kg	1.35543	0.00456802	0.000462817	3.28e-09	0.0937272	0.0368726	0.456624	Alumina	TWNQGVIAIRXVLR-UHFFFAOYSA-N	Inorganic compounds	Mixed metal/non-metal compounds	Miscellaneous mixed metal/non-metals	Miscellaneous metallic oxoanionic compounds	Miscellaneous aluminates	0	0
31-33: Manufacturing	3251: Basic Chemical Manufacturing	Carbon monoxide, at plant	e0368d96-44a3-3628-8220-e6ae975b0931	RNA	LCI_RESULT	Complete inventory data and metadata are available in full in the final report and appendices, Cradle-to-Gate Life Cycle Inventory of Nine Plastic Resins and Four Polyurethane Precursors. This report has been extensively reviewed within Franklin Associates and has undergone partial critical review by ACC Plastics Division members and is available at: www.americanchemistry.com. Quantities may vary…	1	kg	1.37114	0.0051157	0.000249142	1.16e-10	0.0247518	0.0525848	0.472336	Carbon monoxide	UGFAIRIUMAVXCW-UHFFFAOYSA-N	Inorganic compounds	Homogeneous non-metal compounds	Homogeneous other non-metal compounds	0	Homogeneous other non-metal compounds	0	0
31-33: Manufacturing	3274: Lime and Gypsum Product Manufacturing	Quicklime, at plant	9c0c2415-126f-3162-8479-f002f315a8c7	RNA	UNIT_PROCESS	This module shows limestone mining and lime production as 2 separate unit processes, and also shows it as 1 cradle-to-gate process., Lime is manufactured by calcining in a rotary kiln. Important note: although most of the data in the US LCI database has undergone some sort of review, the database as a whole has not yet undergone a formal validation process. Please email comments to lci@nrel.gov.	1	kg	1.37419	0.00395591	6.91e-05	8.93e-09	0.0303116	0.0556273	0.475378	Lime	ODINCKMPIJJUCX-UHFFFAOYSA-N	Inorganic compounds	Mixed metal/non-metal compounds	Alkaline earth metal organides	Alkaline earth metal oxides	Alkaline earth metal oxides	0	0
31-33: Manufacturing	3311: Iron and Steel Mills and Ferroalloy Manufacturing	Steel; plate, at plant	f2ddc783-1192-43c8-aa84-938af62d8328	RNA	LCI_RESULT	This cradle-to-gate system process represents the production of one kilogram of steel plate from American Iron and Steel Institute (AISI)-member, and non-member steel producers in North America. The studied system boundary includes elementary flows associated with upstream raw material procurement and processing; iron ore beneficiation; blast furnace ironmaking or hot briquetted iron/direct reduc…	1	kg	1.49278	0.00316021	0.000192487	-2.39e-15	0.0471228	0.174226	0.593977	Steel	GDMKZUSIIJDKGW-UHFFFAOYSA-N	Inorganic compounds	Homogeneous metal compounds	Homogeneous transition metal compounds	0	0	0	0
31-33: Manufacturing	3323: Architectural and Structural Metals Manufacturing	Steel product, primary structural, beams and columns, at plant	60b5e1ee-3f9c-39e4-ad2f-68cfe3a71956	RNA	LCI_RESULT	The Metal Building Manufacturers Association (http://www.mbma.com/) is a trade association established in 1956. The mission of the MBMA is to promote the design and construction of metal building systems in the low-rise, non-residential building marketplace. A metal building system is defined as an integrated set of components and assemblies, including but not limited to, frames that are built-up…	1	kg	1.50056	0.00576588	0.000259009	4.79e-09	0.0826886	0.181998	0.601749	Steel	GDMKZUSIIJDKGW-UHFFFAOYSA-N	Inorganic compounds	Homogeneous metal compounds	Homogeneous transition metal compounds	0	0	0	0
Bridge Processes	USLCI to USEEIO	Titanium Dioxide Bridge; USLCI to USEEIO	e53de941-8224-436b-89ca-fd235965faef		UNIT_PROCESS	Bridge process to transparently convert from physical units, in USLCI, to values in 2012 producer price for connecting to background data in the USEEIO repository.	1	kg	1.52675	0.00303429	0.000982649	4.62e-07	0.041289	0.208193	0.627944	Titanium Dioxide	GWEVSGVZZGPLCZ-UHFFFAOYSA-N	Inorganic compounds	Mixed metal/non-metal compounds	Transition metal organides	Transition metal oxides	Transition metal oxides	0	0
31-33: Manufacturing	3311: Iron and Steel Mills and Ferroalloy Manufacturing	Steel; hot rolled coil, at plant	a591c53f-ce67-41da-b0c1-65b6d91a1a43	RNA	LCI_RESULT	This cradle-to-gate system process represents the production of one kilogram of steel, hot rolled coil from American Iron and Steel Institute (AISI)-member steel producers in North America. The studied system boundary includes elementary flows associated with upstream raw material procurement and processing; iron ore beneficiation; blast furnace ironmaking or hot briquetted iron/direct reduced ir…	1	kg	1.56489	0.00334905	0.000216471	4.55e-16	0.0562203	0.246335	0.666087	Steel	GDMKZUSIIJDKGW-UHFFFAOYSA-N	Inorganic compounds	Homogeneous metal compounds	Homogeneous transition metal compounds	0	0	0	0
31-33: Manufacturing	3251: Basic Chemical Manufacturing	Hydrochloric acid, without water, in 30% solution state, at plant	9ee66dd5-dcc9-3e94-9da3-3a7cc6cddeb3	RNA	LCI_RESULT	Complete inventory data and metadata are available in full in the final report and appendices, Cradle-to-Gate Life Cycle Inventory of Nine Plastic Resins and Four Polyurethane Precursors. This report has been extensively reviewed within Franklin Associates and has undergone partial critical review by ACC Plastics Division members and is available at: www.americanchemistry.com. Quantities may vary…	1	kg	1.69207	0.00716436	0.000128278	1.4e-07	0.100913	0.37351	0.793261	Hydrochloric acid	VEXZGXHMUGYJMC-UHFFFAOYSA-N	Inorganic compounds	Homogeneous non-metal compounds	Halogen organides	Halogen hydrides	Halogen hydrides	0	0
31-33: Manufacturing	3315: Foundries	Iron, sand casted	076898a5-e1ce-3c50-9df4-6445fc0bb6aa	RNA	UNIT_PROCESS	No co-product allocation for scrap materials that are recycled or reused; all environmental flows for scrap are included in the environmental flows for the product. Important note: although most of the data in the US LCI database has undergone some sort of review, the database as a whole has not yet undergone a formal validation process. Please email comments to lci@nrel.gov.	1	kg	1.758	0.00568477	-0.00376043	1.65e-08	0.073841	0.439443	0.859194	Iron	XEEYBQQBJWHFJM-UHFFFAOYSA-N	Inorganic compounds	Homogeneous metal compounds	Homogeneous transition metal compounds	0	Homogeneous transition metal compounds	0	0
31-33: Manufacturing	3251: Basic Chemical Manufacturing	Crude cobalt hydroxide production; at plant	2fb426d1-2476-4400-b942-940f65699e87	CD	UNIT_PROCESS	The functional unit for this model is one kilogram of crude cobalt hydroxide with a cobalt ore content of 35% and a copper content of 0.47%. The technical scope includes the gate-to-gate production of crude cobalt hydroxide. The system boundary includes incoming transport, hydrometallurgical ore processing, and disposal of process wastes. The material and energy flows data for hydrometallurgical …	1	kg	1.76617	2.54803	0.0010178	7.17e-09	0.339492	0.447616	0.867367	cobalt hydroxide	ASKVAEGIVYSGNY-UHFFFAOYSA-L	Inorganic compounds	Mixed metal/non-metal compounds	Transition metal oxoanionic compounds	Transition metal hydroxides	Transition metal hydroxides	0	0
31-33: Manufacturing	3311: Iron and Steel Mills and Ferroalloy Manufacturing	Steel; pickled hot rolled coil, at plant	137b2f94-e29e-4870-a2c2-20dafd441f1d	RNA	LCI_RESULT	This cradle-to-gate system process represents the production of one kilogram of steel, pickled, hot rolled coil from American Iron and Steel Institute (AISI)-member, and non-member steel producers in North America. The studied system boundary includes elementary flows associated with upstream raw material procurement and processing; iron ore beneficiation; blast furnace ironmaking or hot briquett…	1	kg	1.80166	0.00378505	0.000249556	1.51e-15	0.0663107	0.483106	0.902857	Steel	GDMKZUSIIJDKGW-UHFFFAOYSA-N	Inorganic compounds	Homogeneous metal compounds	Homogeneous transition metal compounds	0	0	0	0
31-33: Manufacturing	3311: Iron and Steel Mills and Ferroalloy Manufacturing	Steel, liquid, at plant	5f23939e-be70-364e-95c2-baef329a95fe	RNA	UNIT_PROCESS	Important note: although most of the data in the US LCI database has undergone some sort of review, the database as a whole has not yet undergone a formal validation process. Please email comments to lci@nrel.gov.	1	kg	1.96269	0.00512558	-0.00852767	3.54e-09	0.0572191	0.644134	1.06388	Steel	GDMKZUSIIJDKGW-UHFFFAOYSA-N	Inorganic compounds	Homogeneous metal compounds	Homogeneous transition metal compounds	0	0	0	0
31-33: Manufacturing	3311: Iron and Steel Mills and Ferroalloy Manufacturing	Steel; cold rolled coil, at plant	cc886340-1e9e-40fc-8bae-87ea661f00c7	RNA	LCI_RESULT	This cradle-to-gate system process represents the production of one kilogram of steel, cold rolled coil from American Iron and Steel Institute (AISI)-member steel producers in North America. The studied system boundary includes elementary flows associated with upstream raw material procurement and processing; iron ore beneficiation; blast furnace ironmaking or hot briquetted iron/direct reduced i…	1	kg	1.98844	0.00384171	0.000264325	-6.75e-16	0.0663196	0.669878	1.08963	Steel	GDMKZUSIIJDKGW-UHFFFAOYSA-N	Inorganic compounds	Homogeneous metal compounds	Homogeneous transition metal compounds	0	0	0	0
31-33: Manufacturing	3311: Iron and Steel Mills and Ferroalloy Manufacturing	Steel, billets, at plant	ac54bc7d-5db5-3b4f-9175-5dd02f678312	RNA	UNIT_PROCESS	Important note: although most of the data in the US LCI database has undergone some sort of review, the database as a whole has not yet undergone a formal validation process. Please email comments to lci@nrel.gov.	1	kg	2.0466	0.00547384	-0.00852208	3.88e-09	0.0603517	0.728045	1.1478	Steel	GDMKZUSIIJDKGW-UHFFFAOYSA-N	Inorganic compounds	Homogeneous metal compounds	Homogeneous transition metal compounds	0	0	0	0
31-33: Manufacturing	3313: Alumina and Aluminum Production and Processing	Aluminum, secondary, extruded	eb50f56e-3104-3eb1-8d18-7add74f841e7	RNA	UNIT_PROCESS	Separate unit processes are shown for automotive and UBC (used beverage container) scrap; however, it was determined that the recovery rates and processing requirements for these 2 markets are similar, and thus the results for the 2 markets are the same. Atmospheric, waterborne, and solid waste emissions represent process emissions only, not fuel combustion emissions., Important note: although mo…	1	kg	2.20626	0.00478989	0.000284016	1.79e-08	0.0947019	0.887699	1.30745	Aluminum	XAGFODPZIPBFFR-UHFFFAOYSA-N	Inorganic compounds	Homogeneous metal compounds	Homogeneous post-transition metal compounds	0	Homogeneous post-transition metal compounds	0	0
31-33: Manufacturing	3313: Alumina and Aluminum Production and Processing	Aluminum, secondary, rolled	3f888c9f-35e2-3162-bc14-49700cff888c	RNA	UNIT_PROCESS	Separate unit processes are shown for automotive and UBC (used beverage container) scrap; however, it was determined that the recovery rates and processing requirements for these 2 markets are similar, and thus the results for the 2 markets are the same. Atmospheric, waterborne, and solid waste emissions represent process emissions only, not fuel combustion emissions., Important note: although mo…	1	kg	2.21003	0.0179834	0.00112258	1.95e-08	0.563352	0.891477	1.31123	Aluminum	XAGFODPZIPBFFR-UHFFFAOYSA-N	Inorganic compounds	Homogeneous metal compounds	Homogeneous post-transition metal compounds	0	Homogeneous post-transition metal compounds	0	0
31-33: Manufacturing	3311: Iron and Steel Mills and Ferroalloy Manufacturing	Steel; hot-dip galvanised coil, at plant	dcfd311d-d8be-4c39-bd16-a5bd0dd9eec8	RNA	LCI_RESULT	This cradle-to-gate system process represents the production of one kilogram of steel hot-dip galvanized coil from American Iron and Steel Institute (AISI)-member, and non-member steel producers in North America. The studied system boundary includes elementary flows associated with upstream raw material procurement and processing; iron ore beneficiation; blast furnace ironmaking or hot briquetted…	1	kg	2.23155	0.00440008	0.00030235	7.97e-16	0.0761322	0.912988	1.33274	Steel	GDMKZUSIIJDKGW-UHFFFAOYSA-N	Inorganic compounds	Homogeneous metal compounds	Homogeneous transition metal compounds	0	0	0	0
31-33: Manufacturing	3312: Steel Product Manufacturing from Purchased Steel	Galvanized steel nails; at plant	17aee2ac-7594-4d7b-a47e-b8e772b5fd6f	US	UNIT_PROCESS	Unit process for hot-dipped galvanized steel nail production. No loss is included. Assumes that nails are produced at the same factory as the galvanized steel. Electricity consumption based on the ENKOnail+ Series Nail Machine data sheet.	1	kg	2.23815	0.00441363	0.00030352	1.23e-10	0.0764434	0.919597	1.33935	Steel	GDMKZUSIIJDKGW-UHFFFAOYSA-N	Inorganic compounds	Homogeneous metal compounds	Homogeneous transition metal compounds	0	0	0	0
31-33: Manufacturing	3312: Steel Product Manufacturing from Purchased Steel	Galvanized steel staples; at plant	21b79c73-80a4-4cb6-8f8c-d746c9269649	US	UNIT_PROCESS	Unit process for hot-dipped galvanized steel staple production. No loss is included. Assumes that staples are produced at the same factory as the galvanized steel. Electricity consumption based on the Uniwin N/K/P Series Staple Making Machine Data Sheet.	1	kg	2.26648	0.00447171	0.000308534	6.53e-10	0.0777769	0.94792	1.36767	Steel	GDMKZUSIIJDKGW-UHFFFAOYSA-N	Inorganic compounds	Homogeneous metal compounds	Homogeneous transition metal compounds	0	0	0	0
31-33: Manufacturing	3312: Steel Product Manufacturing from Purchased Steel	Hot rolled sheet, steel, at plant	bc251c04-d2b2-366f-af0c-99d8fc2ed467	RNA	LCI_RESULT	Important note: although most of the data in the US LCI database has undergone some sort of review, the database as a whole has not yet undergone a formal validation process. Please email comments to lci@nrel.gov.	1	kg	2.3035	0.0080523	-0.00849447	4.89e-09	0.0759812	0.984942	1.40469	Steel	GDMKZUSIIJDKGW-UHFFFAOYSA-N	Inorganic compounds	Homogeneous metal compounds	Homogeneous transition metal compounds	0	0	0	0
31-33: Manufacturing	3312: Steel Product Manufacturing from Purchased Steel	Steel, cold-formed studs and track, at plant	2250f2f2-7faa-3307-9534-ca78b371b4dd	RNA	UNIT_PROCESS	The gate-to-gate data set covers all relevant input and output flows of the represented gate to gate unit process. The inventory is mainly based on industry data and is completed, where necessary, by secondary data. Dummy flows indicate inputs and outputs without corresponding USLCI process data for upstream production of materials or downstream treatment of waste (as of 2014)._x000D_ _x000D_ Upd…	1	kg	2.32756	0.00458437	0.000316086	4.76e-10	0.0796181	1.00901	1.42876	Steel	GDMKZUSIIJDKGW-UHFFFAOYSA-N	Inorganic compounds	Homogeneous metal compounds	Homogeneous transition metal compounds	0	0	0	0
31-33: Manufacturing	3323: Architectural and Structural Metals Manufacturing	Steel product, secondary structural, girts and purlins, at plant	e0aa6dd1-b3ac-30ab-bd56-64f96bfa4a1b	RNA	LCI_RESULT	The Metal Building Manufacturers Association (http://www.mbma.com/) is a trade association established in 1956. The mission of the MBMA is to promote the design and construction of metal building systems in the low-rise, non-residential building marketplace. A metal building system is defined as an integrated set of components and assemblies, including but not limited to, frames that are built-up…	1	kg	2.41859	0.00987039	0.000460392	3.33e-09	0.16336	1.10003	1.51979	Steel	GDMKZUSIIJDKGW-UHFFFAOYSA-N	Inorganic compounds	Homogeneous metal compounds	Homogeneous transition metal compounds	0	0	0	0
31-33: Manufacturing	3313: Alumina and Aluminum Production and Processing	Aluminum, secondary, shape casted	a9fd0eec-60dd-3506-8a22-6f8715f80f4e	RNA	UNIT_PROCESS	Separate unit processes are shown for automotive and UBC (used beverage container) scrap; however, it was determined that the recovery rates and processing requirements for these 2 markets are similar, and thus the results for the 2 markets are the same. Atmospheric, waterborne, and solid waste emissions represent process emissions only, not fuel combustion emissions., Important note: although mo…	1	kg	2.43681	0.00466882	0.000249416	7.57e-09	0.101773	1.11825	1.538	Aluminum	XAGFODPZIPBFFR-UHFFFAOYSA-N	Inorganic compounds	Homogeneous metal compounds	Homogeneous post-transition metal compounds	0	Homogeneous post-transition metal compounds	0	0
31-33: Manufacturing	3312: Steel Product Manufacturing from Purchased Steel	Cold rolled sheet, steel, at plant	c378e883-97fc-3714-b923-d7271b8fcbac	RNA	LCI_RESULT	Important note: although most of the data in the US LCI database has undergone some sort of review, the database as a whole has not yet undergone a formal validation process. Please email comments to lci@nrel.gov.	1	kg	2.6218	0.0100409	-0.00846316	6.89e-09	0.0930147	1.30324	1.72299	Steel	GDMKZUSIIJDKGW-UHFFFAOYSA-N	Inorganic compounds	Homogeneous metal compounds	Homogeneous transition metal compounds	0	0	0	0
31-33: Manufacturing	3311: Iron and Steel Mills and Ferroalloy Manufacturing	Galvanized steel sheet, at plant	d6510d2d-d29c-3705-b686-b7903cd6e6bd	RNA	LCI_RESULT	Important note: although most of the data in the US LCI database has undergone some sort of review, the database as a whole has not yet undergone a formal validation process. Please email comments to lci@nrel.gov.	1	kg	2.712	0.0112502	-0.00844903	7.48e-09	0.10058	1.39344	1.81319	Steel	GDMKZUSIIJDKGW-UHFFFAOYSA-N	Inorganic compounds	Homogeneous metal compounds	Homogeneous transition metal compounds	0	0	0	0
31-33: Manufacturing	3315: Foundries	Lost foam casting, aluminum	a8c3ad24-992e-31e0-9e18-fdf0280875df	RNA	UNIT_PROCESS	No co-product allocation for scrap materials that are recycled or reused; all environmental flows for scrap are included in the environmental flows for the product._x000D_ Important note: although most of the data in the US LCI database has undergone some sort of review, the database as a whole has not yet undergone a formal validation process._x000D_ Please email comments to lci@nrel.gov.	1	kg	2.85254	0.00391921	0.000363146	2.97e-08	0.116035	1.53398	1.95373	Aluminum	XAGFODPZIPBFFR-UHFFFAOYSA-N	Inorganic compounds	Homogeneous metal compounds	Homogeneous post-transition metal compounds	0	Homogeneous post-transition metal compounds	0	0
31-33: Manufacturing	3314: Nonferrous Metal (except Aluminum) Production and Processing	Zinc, Special High Grade	230e8d51-1f4d-3459-be47-429b0b828add	GLO	UNIT_PROCESS	1. To oversee the study a core group of IZA members and staff were assembled to direct, review and coordinate activities associated with methodology, data collection, modeling, as well as the appropriate presentation and dissemination of the LCI results. The seven core group members and their affiliations at the time of the project were: _x000D_ â€¢ Bill Adams [Rio Tinto]_x000D_ â€¢ Anne Dekker […	1	kg	3.35852	0.0220739	0.00152235	3.53e-07	0.444216	2.03996	2.45971	Zinc	HCHKCACWOHOZIP-UHFFFAOYSA-N	Inorganic compounds	Homogeneous metal compounds	Homogeneous transition metal compounds	0	Homogeneous transition metal compounds	0	0
31-33: Manufacturing	3314: Nonferrous Metal (except Aluminum) Production and Processing	Zinc, sheet	7a0942f9-5fe3-3a78-aff1-9399fea7c14b	GLO	LCI_RESULT	1. To oversee the study a core group of IZA members and staff were assembled to direct, review and coordinate activities associated with methodology, data collection, modeling, as well as the appropriate presentation and dissemination of the LCI results. The seven core group members and their affiliations at the time of the project were: â€¢ Bill Adams [Rio Tinto] â€¢ Anne Dekker [Nyrstar] â€¢ Ch…	1	kg	3.39123	0.0217462	0.00148267	4.23e-07	0.433837	2.07267	2.49242	Zinc	HCHKCACWOHOZIP-UHFFFAOYSA-N	Inorganic compounds	Homogeneous metal compounds	Homogeneous transition metal compounds	0	Homogeneous transition metal compounds	0	0
31-33: Manufacturing	3313: Alumina and Aluminum Production and Processing	Aluminum, hot rolling, at plant	381d3e3d-29ae-3101-a95b-56a4cec08486	RNA	LCI_RESULT	The data set covers all relevant process steps and technologies over the supply chain of the represented cradle-to-gate inventory with a good overall data quality. The inventory is mainly based on industry data from the Aluminum Association and is completed, where necessary, by secondary data.	1	kg	3.92185	0.0218884	0.000425942	2.68e-10	0.188321	2.6033	3.02305	Aluminum	XAGFODPZIPBFFR-UHFFFAOYSA-N	Inorganic compounds	Homogeneous metal compounds	Homogeneous post-transition metal compounds	0	Homogeneous post-transition metal compounds	0	0
31-33: Manufacturing	3313: Alumina and Aluminum Production and Processing	Aluminum ingot, production mix, at plant	a8eb9a6a-e8e6-3da6-a3ab-20dcf68e883a	US	UNIT_PROCESS	Important note: although most of the data in the US LCI database has undergone some sort of review, the database as a whole has not yet undergone a formal validation process. Please email comments to lci@nrel.gov.	1	kg	4.62445	0.0281756	0.000501163	2.69e-10	0.228496	3.30589	3.72564	Aluminum	XAGFODPZIPBFFR-UHFFFAOYSA-N	Inorganic compounds	Homogeneous metal compounds	Homogeneous post-transition metal compounds	0	Homogeneous post-transition metal compounds	0	0
31-33: Manufacturing	3313: Alumina and Aluminum Production and Processing	Aluminum, sheet, coated, at plant	0f02f4bf-055b-35ff-ac40-1a21be06165f	RNA	UNIT_PROCESS	The coil coating process includes all known cradle-to-gate processes necessary for the treatment of metallic sheets. This process includes aluminum sheet as the metal feedstock. Raw materials include all known pre-treatments, cleaners, paints, and packaging materials to protect the finished sheets--as well as inbound transport. Manufacturing processes require electricity, heat from natural gas, a…	1	kg	4.7386	0.0284929	0.000536788	1.96e-09	0.237981	3.42005	3.8398	Aluminum	XAGFODPZIPBFFR-UHFFFAOYSA-N	Inorganic compounds	Homogeneous metal compounds	Homogeneous post-transition metal compounds	0	Homogeneous post-transition metal compounds	0	0
31-33: Manufacturing	3313: Alumina and Aluminum Production and Processing	Aluminum, cold rolling, at plant	2b196386-eb1a-352a-aeda-4d003144f6df	RNA	LCI_RESULT	The data set covers all relevant process steps and technologies over the supply chain of the represented cradle-to-gate inventory with a good overall data quality. The inventory is mainly based on industry data from the Aluminum Association and is completed, where necessary, by secondary data.	1	kg	5.31499	0.028632	0.000620769	4.76e-10	0.253545	3.99644	4.41619	Aluminum	XAGFODPZIPBFFR-UHFFFAOYSA-N	Inorganic compounds	Homogeneous metal compounds	Homogeneous post-transition metal compounds	0	Homogeneous post-transition metal compounds	0	0
31-33: Manufacturing	3251: Basic Chemical Manufacturing	Cobalt sulfate; at plant	16f46b37-1817-4cd7-87c4-fecdc5a0e1c8	CN	UNIT_PROCESS	The functional unit for this model is one kilogram of cobalt sulfate. The technical scope includes the gate-to-gate production of cobalt sulfate. The system boundary includes incoming transport, manufacturing, and disposal of process wastes. Incoming crude cobalt hydroxide, 35% cobalt content, is produced in the Democratic Republic of Congo and is then sent to China for further refining. Data wer…	1	kg	5.99621	2.78783	0.00196019	1.01e-07	0.633502	4.67765	5.0974	Cobalt sulfate	KTVIXTQDYHMGHF-UHFFFAOYSA-L	Inorganic compounds	Mixed metal/non-metal compounds	Transition metal oxoanionic compounds	Transition metal sulfates	Transition metal sulfates	0	0
31-33: Manufacturing	3311: Iron and Steel Mills and Ferroalloy Manufacturing	Steel, stainless 304, scrap	34897ebd-aa3d-347c-91ee-876c3f835fdb	GLO	UNIT_PROCESS	This data set describes the so-called "value of scrap" - calculated according to the EUROFER recycling methodology. The "value of scrap" approach addresses the question on how to deal with the recycling of stainless steel scrap at products EoL in an LCA/LCI. The principle idea behind the approach is to define the ecoprofile/LCI of stainless steel scrap, describing the so-called "value of scrap". …	1	kg	6.43591	0.0450802	0.00127922	2.47e-10	0.385973	5.11735	5.5371	chromium steel	XEEYBQQBJWHFJM-UHFFFAOYSA-N	Inorganic compounds	Homogeneous metal compounds	Homogeneous transition metal compounds	0	Homogeneous transition metal compounds	0	0
31-33: Manufacturing	3313: Alumina and Aluminum Production and Processing	Aluminum, extrusion, at plant	77fe2197-8861-3569-8d85-07151789b1e7	RNA	LCI_RESULT	The data set covers all relevant process steps and technologies over the supply chain of the represented cradle-to-gate inventory with a good overall data quality. The inventory is mainly based on industry data from the Aluminum Association and is completed, where necessary, by secondary data.	1	kg	6.55523	0.0374579	0.000773635	4.41e-10	0.330299	5.23667	5.65642	Aluminum	XAGFODPZIPBFFR-UHFFFAOYSA-N	Inorganic compounds	Homogeneous metal compounds	Homogeneous post-transition metal compounds	0	Homogeneous post-transition metal compounds	0	0
31-33: Manufacturing	3311: Iron and Steel Mills and Ferroalloy Manufacturing	Steel, stainless 304, quarto plate	8560388b-7ea1-38b7-befc-fd25d5deb450	RNA	UNIT_PROCESS	The data set covers all relevant process steps / european technologies of the represented cradle-to-gate inventory with a high overall data quality. Data was collected on site by stainless steel industry experts in accordance with the EUROFER (as well as worldsteel) methodology. A detailed internal quality check was carried out by PE International. In addition an independent external review carri…	1	kg	7.25126	0.0514975	0.00142139	4.44e-10	0.441481	5.9327	6.35245	chromium steel	XEEYBQQBJWHFJM-UHFFFAOYSA-N	Inorganic compounds	Homogeneous metal compounds	Homogeneous transition metal compounds	0	Homogeneous transition metal compounds	0	0
Bridge Processes	USLCI to USEEIO	Copper, at storage Bridge; USLCI to USEEIO	6373ec73-ca57-47bd-8284-2f3cc25b8637		UNIT_PROCESS	Bridge process to transparently convert from physical units, in USLCI, to values in 2012 producer price for connecting to background data in the USEEIO repository.	1	kg	7.26895	0.0144331	0.00192363	5.66e-07	0.140718	5.95039	6.37014	Copper	RYGMFSIKBFXOCR-UHFFFAOYSA-N	Inorganic compounds	Homogeneous metal compounds	Homogeneous transition metal compounds	0	Homogeneous transition metal compounds	0	0
31-33: Manufacturing	3311: Iron and Steel Mills and Ferroalloy Manufacturing	Steel, stainless 304, flat rolled coil	49f5324b-fc33-36e9-b5af-3c80d73492bd	RNA	UNIT_PROCESS	The data set covers all relevant process steps / european technologies of the represented cradle-to-gate inventory with a high overall data quality. Data was collected on site by stainless steel industry experts in accordance with the EUROFER (as well as worldsteel) methodology. A detailed internal quality check was carried out by PE International. In addition an independent external review carri…	1	kg	7.83906	0.0539172	0.00150199	5e-10	0.461693	6.5205		chromium steel	XEEYBQQBJWHFJM-UHFFFAOYSA-N	Inorganic compounds	Homogeneous metal compounds	Homogeneous transition metal compounds	0	Homogeneous transition metal compounds	0	0
31-33: Manufacturing	3251: Basic Chemical Manufacturing	Lithium hydroxide monohydrate; production from spodumene concentrate; at plant; 100% purity	dbff9ee8-0cf1-4ce9-9109-f0feb23903d0	CA	UNIT_PROCESS	This unit process produces lithium hydroxide from hard rock (spodumene) mineral concentrate using hydrometallurgical process. The functional unit of the process is the production of 1 kg of pure lithium hydroxide monohydrate (LiOH.H20) crystals with 2% moisture content. The gate-to-gate system boundary starts with the input of spodumene mineral concentrate with 5% Li2O and ends with the productio…	1	kg	8.14853	0.00867451	4.34291	2.74e-08	0.14554	6.82997		Lithium hydroxide	WMFOQBRAJBCJND-UHFFFAOYSA-M	Inorganic compounds	Mixed metal/non-metal compounds	Alkali metal oxoanionic compounds	Alkali metal hydroxides	Alkali metal hydroxides	0	0
31-33: Manufacturing	3313: Alumina and Aluminum Production and Processing	Aluminum, primary ingot, at plant	99963138-ddf9-3b32-9e93-69593d76cb08	RNA	LCI_RESULT	The data set covers all relevant process steps and technologies over the supply chain of the represented cradle-to-gate inventory with a good overall data quality. The inventory is mainly based on industry data from the Aluminum Association and is completed, where necessary, by secondary data.	1	kg	8.90334	0.0564426	0.000969886	4.63e-10	0.448493	7.58478		Aluminum	XAGFODPZIPBFFR-UHFFFAOYSA-N	Inorganic compounds	Homogeneous metal compounds	Homogeneous post-transition metal compounds	0	Homogeneous post-transition metal compounds	0	0
Bridge Processes	USLCI to USEEIO	Nickel Bridge; USLCI to USEEIO	63e1c955-9000-46d0-840a-1e2d102b2f79		UNIT_PROCESS	Bridge process to transparently convert from physical units, in USLCI, to values in 2012 producer price for connecting to background data in the USEEIO repository.	1	kg	8.91034	0.0206421	0.00277067	9.57e-07	0.197643	7.59178		Nickel	PXHVJJICTQNCMI-UHFFFAOYSA-N	Inorganic compounds	Homogeneous metal compounds	Homogeneous transition metal compounds	0	Homogeneous transition metal compounds	0	0
31-33: Manufacturing	3315: Foundries	Semi-permanent mold (SPM) casting, aluminum	ab2436bc-97db-3154-898e-2c49ca4b698e	RNA	UNIT_PROCESS	No co-product allocation for scrap materials; all environmental flows for scrap are included in the environmental flows for the product. A percent difference is calculated in cases when 2 plants reported the same data point; the percent difference is calculated by dividing the difference between the 2 plants by the average of the 2 plants._x000D_ Important note: although most of the data in the U…	1	kg	9.38421	0.0361753	0.000946504	3.13e-08	0.421298	8.06565		Aluminum	XAGFODPZIPBFFR-UHFFFAOYSA-N	Inorganic compounds	Homogeneous metal compounds	Homogeneous post-transition metal compounds	0	Homogeneous post-transition metal compounds	0	0
31-33: Manufacturing	3251: Basic Chemical Manufacturing	Hydrogen, liquid, synthesis gas, at plant	4eaec911-05e8-304e-b7a6-98ce06fc9820	RNA	UNIT_PROCESS	Hydrogen and carbon dioxide are coproducts in the production of synthesis gas. The data for hydrogen production are estimates of the synthesis gas production. Raw material inputs for hydrogen are based on the conversion of methane to carbon monoxide and hydrogen. The carbon dioxide emissions include those from the shift reaction as well as from the combustion of the portion of processed natural g…	1	kg	9.45309	0.00864145	0.000504114	3.65e-09	0.254703	8.13453		Hydrogen	UFHFLCQGNIYNRP-UHFFFAOYSA-N	Inorganic compounds	Homogeneous non-metal compounds	Other non-metal organides	Other non-metal hydrides	Other non-metal hydrides	0	0
31-33: Manufacturing	3251: Basic Chemical Manufacturing	Hydrogen; small scale-steam methane reforming; at plant	697947c1-fc38-4406-bee1-d1e5baaa71d8	US	UNIT_PROCESS	This cradle to gate unit process is for 1 kilogram of hydrogen produced from small-scale steam methane reforming. This model is based on European primary data but has been adapted to represent US conditions. Data were collected by Schreiber et al., 2020 from process designs and simulations and have been adapted by the National Renewable Energy Laboratory (NREL). The output of this system is synga…	1	kg	10.6461	0.0115207	0.000571173	6.3e-09	0.264362	9.32756		Hydrogen	UFHFLCQGNIYNRP-UHFFFAOYSA-N	Inorganic compounds	Homogeneous non-metal compounds	Other non-metal organides	Other non-metal hydrides	Other non-metal hydrides	0	0
31-33: Manufacturing	3315: Foundries	Precision sand casting, aluminum	f61ecd3b-fdba-3739-8051-1d4bb0c2d98e	RNA	UNIT_PROCESS	No co-product allocation for scrap materials that are recycled or reused; all environmental flows for scrap are included in the environmental flows for the product. A percent difference is calculated in cases when 2 plants reported the same data point; the percent difference is calculated by dividing the difference between the 2 plants by the average of the 2 plants. Important note: although most…	1	kg	11.1104	0.0509958	0.00193658	4.87e-08	0.85755	9.79187		Aluminum	XAGFODPZIPBFFR-UHFFFAOYSA-N	Inorganic compounds	Homogeneous metal compounds	Homogeneous post-transition metal compounds	0	Homogeneous post-transition metal compounds	0	0
Primary Metal Manufacturing	Iron and Steel Mills	Stainless steel; Manufacture; Production mix, at plant; 316 2B, 80% recycled	c19569ac-f0ab-453a-b70b-43f73bad11f8	GLO	UNIT_PROCESS	This process is part of the NETL Unit Process Library. To access the library and the original dataset:_x000D_ 1) Navigate to the NETL LCA home page (http://www.netl.doe.gov/lca)_x000D_ 2) Then navigate to the â€œUnit Process Libraryâ€ _x000D_ 3) From the library, the unit process of interest can be found either through the "Complete Listing of the Unit Process Library link" or through the link t…	1	kg	11.1465	0.0732114	0.0025033	2.67e-09	0.342935	9.8279		chromium steel	XEEYBQQBJWHFJM-UHFFFAOYSA-N	Inorganic compounds	Homogeneous metal compounds	Homogeneous transition metal compounds	0	Homogeneous transition metal compounds	0	0
31-33: Manufacturing	3313: Alumina and Aluminum Production and Processing	Aluminum, primary, smelt, at plant	4b0fe164-84c7-31e2-a3fc-ff570cd264e1	RNA	UNIT_PROCESS	Smelting is the reduction of refined alumina to metallic aluminum by the electrolytic separation of aluminum from its oxide. The process is carried out in a long series of electrolytic cells carrying direct current. The alumina is dissolved in a molten bath of cryolite (an electrolyte) and aluminum fluoride (which increases the conductivity of the electrolyte). These chemicals are assumed to be r…	1	kg	13.3843	0.0792404	0.00198952	1.01e-08	0.602351	12.0657		Aluminum	XAGFODPZIPBFFR-UHFFFAOYSA-N	Inorganic compounds	Homogeneous metal compounds	Homogeneous post-transition metal compounds	0	Homogeneous post-transition metal compounds	0	0
31-33: Manufacturing	3313: Alumina and Aluminum Production and Processing	Aluminum, primary, ingot, at plant, 1998	21aeedbf-933a-3570-8b9e-a44dc6fa6637	RNA	UNIT_PROCESS	Molten aluminum is discharged from a smelter into the holding and ingot casting facility. In this step, molten metal is typically combined with high quality, in-house scrap and then cast into aluminum ingots (References 6 and 7). A melt loss occurs when dross is skimmed off the molten aluminum. Electricity for ingot casting is assumed to be produced by the same fuel mix used for aluminum smelting…	1	kg	13.6724	0.0803672	0.00206287	1.03e-08	0.618145	12.3539		Aluminum	XAGFODPZIPBFFR-UHFFFAOYSA-N	Inorganic compounds	Homogeneous metal compounds	Homogeneous post-transition metal compounds	0	Homogeneous post-transition metal compounds	0	0
31-33: Manufacturing	3251: Basic Chemical Manufacturing	Potassium sulphate alum, as K2O, hardboard	d42c11eb-98d2-3cf5-add5-d7c65431bfa3	RNA	UNIT_PROCESS	The unit process inventory takes into account the production of potassium sulphate from potassium chloride and sulphuric acid. Transports of raw materials and intermediate products to the fertiliser plant as well as the transport of the fertiliser product from the factory to the regional department store were included. Production and waste treatment of catalysts, coating and packaging of the fina…	1	kg	22.9581	0.0678577	0.0113809	4.45e-08	1.24932	21.6395		Potassium sulfate	OTYBMLCTZGSZBG-UHFFFAOYSA-L	Inorganic compounds	Mixed metal/non-metal compounds	Alkali metal oxoanionic compounds	Alkali metal sulfates	Alkali metal sulfates	0	0
31-33: Manufacturing	3251: Basic Chemical Manufacturing	Hydrogen; solid oxide electrolysis, at plant	9f8a4892-e27e-4cc5-af91-7bdfd600dee7	US	UNIT_PROCESS	This cradle to gate unit process is for 1 kilogram of hydrogen produced from solid oxide electrolysis. This model is based on European balance of plant data but has been adapted to represent US conditions. Data were originally collected by Schreiber et al., 2020 and have been adapted by the National Renewable Energy Laboratory (NREL). The output of this system is syngas which is composed of hydro…	1	kg	25.7199	0.0554516	0.00555427	4.29e-07	1.23427	24.4013		Hydrogen	UFHFLCQGNIYNRP-UHFFFAOYSA-N	Inorganic compounds	Homogeneous non-metal compounds	Other non-metal organides	Other non-metal hydrides	Other non-metal hydrides	0	0
31-33: Manufacturing	3251: Basic Chemical Manufacturing	Lithium hydroxide monohydrate; production from pre-treated lithium brine; at plant; 100% purity	18cca684-0f1f-490c-bc61-78eb6f2b3aeb	CA	UNIT_PROCESS	This unit process produces lithium hydroxide from pre-treated lithium brine using adsorption based direct lithium extraction (DLE) technology. The functional unit of the process is the production of 1 kg of high purity lithium hydroxide monohydrate (LiOH.H20) crystals. The gate-to-gate system boundary starts with the input of pre-treated lithium brine with 57 ppm lithum content and ends with the …	1	kg	28.5761	0.0760577	0.00438991	1.04e-06	1.4594	27.2575		Lithium hydroxide	WMFOQBRAJBCJND-UHFFFAOYSA-M	Inorganic compounds	Mixed metal/non-metal compounds	Alkali metal oxoanionic compounds	Alkali metal hydroxides	Alkali metal hydroxides	0	0
31-33: Manufacturing	3251: Basic Chemical Manufacturing	Hydrogen; proton exchange membrane water electrolysis; at plant	f00a298a-295f-4fbc-b463-45f8e96f018b	US	UNIT_PROCESS	This cradle to gate unit process is for the production of one kilogram of dried hydrogen via proton exchange membrane water electrolyzers (PEMWE). The original model was based on German data but has been adapted to represent US conditions. Data were originally collected by BareiÃŸ et al., 2019 and have been adapted by the National Renewable Energy Laboratory (NREL). The system boundary of this da…	1	kg	29.6044	0.063536	0.00640076	4.92e-07	1.42029	28.2859		Hydrogen	UFHFLCQGNIYNRP-UHFFFAOYSA-N	Inorganic compounds	Homogeneous non-metal compounds	Other non-metal organides	Other non-metal hydrides	Other non-metal hydrides	0	0
Bridge Processes	USLCI to USEEIO	Molybdenum Bridge; USLCI to USEEIO	9c3b6f80-2e16-446c-b669-8668433d7296		UNIT_PROCESS	Bridge process to transparently convert from physical units, in USLCI, to values in 2012 producer price for connecting to background data in the USEEIO repository.	1	kg	39.5011	0.0915099	0.0122829	4.24e-06	0.876186	38.1826		Molybdenum	ZOKXTWBITQBERF-UHFFFAOYSA-N	Inorganic compounds	Homogeneous metal compounds	Homogeneous transition metal compounds	0	Homogeneous transition metal compounds	0	0
Bridge Processes	USLCI to USEEIO	Mercury Bridge; USLCI to USEEIO	ce32d74f-0462-479b-b562-4af17261393f		UNIT_PROCESS	Bridge process to transparently convert from physical units, in USLCI, to values in 2012 producer price for connecting to background data in the USEEIO repository.	1	kg	72.9868	0.169084	0.0226953	7.84e-06	1.61894	71.6682		Mercury	QSHDDOUJBYECFT-UHFFFAOYSA-N	Inorganic compounds	Homogeneous metal compounds	Homogeneous transition metal compounds	0	0	0	0
Bridge Processes	USLCI to USEEIO	Indium Bridge; USLCI to USEEIO	b4fea109-eba5-44d5-a849-9900c1e54e5b		UNIT_PROCESS	Bridge process to transparently convert from physical units, in USLCI, to values in 2012 producer price for connecting to background data in the USEEIO repository.	1	kg	141.251	0.327229	0.0439222	1.52e-05	3.13314	139.933		Indium	APFVFJFRJDLVQX-UHFFFAOYSA-N	Inorganic compounds	Homogeneous metal compounds	Homogeneous post-transition metal compounds	0	Homogeneous post-transition metal compounds	0	0
31-33: Manufacturing	3251: Basic Chemical Manufacturing	Fuel grade uranium, at regional storage	a626a6b9-3877-36f5-ac98-f5844b6348dd	RNA	UNIT_PROCESS	Important note: although most of the data in the US LCI database has undergone some sort of review, the database as a whole has not yet undergone a formal validation process. Please email comments to lci@nrel.gov.	1	kg	2547.05	64.812	1.53642	3.73e-05	458.35	2545.73		uranium	JFALSRSLKYAFGM-UHFFFAOYSA-N	Inorganic compounds	Homogeneous metal compounds	Homogeneous actinide compounds	0	Homogeneous actinide compounds	0	0
								Including GWP Outliers
					Count	113		FLCAC Organic Compounds	Min	0.00165035	7.56e-06	-0.00852767	-2.39e-15	0.000136084
									Low (20th Percentile)	0.538136	0.00133538	5.13e-05	3.864e-10	0.015798
									Q1 (25th Percentile)	0.667225	0.00191274	8.09244e-05	5e-10	0.0254223
									Median	1.31856	0.00322854	0.000240079	3.33e-09	0.0478086
									Q3 (75th Percentile)	3.39123	0.0144331	0.000764903	2.97e-08	0.197643
									High (80th Percentile)	6.26003	0.0257349	0.00100374	7.302e-08	0.303924
									Max	2547.05	64.812	4.34291	3.73e-05	458.35
									IQR	2.724	0.0125204	0.000683979	2.92e-08	0.17222
									Lower outlier limit	-3.41878	-0.0168678	-0.000945044	-4.33e-08	-0.232908
									Upper outlier limit	7.47723	0.0332137	0.00179087	7.35e-08	0.455973
									MAD	0.945545
									MAD-COV	0.717105
								GWP Outliers Removed
								FLCAC Organic Compounds	Min	0.00165035	7.56e-06	-0.00852767	-2.39e-15	0.000136084
									Low (20th Percentile)	0.373737	0.000881019	2.57e-05	2.11e-10	0.0127518
									Median	0.898807	0.00299812	0.000131178	2.24966e-09	0.0345318
									High (80th Percentile)	2.24948	0.00571721	0.000428007	1.86377e-08	0.0941171
									Max	7.26895	2.78783	0.00196019	2.7e-06	0.633502
									MAD	0.607145
									MAD-COV	0.675501
Kingdom: Organic Compounds
21: Mining, Quarrying, and Oil and Gas Extraction	2123: Nonmetallic Mineral Mining and Quarrying	Limestone; primary crushed; at plant	d06a1c86-a1ac-480f-8f9e-9b33dc89d8e4	US	UNIT_PROCESS	This cradle-to-gate unit process dataset is for quarrying and producing 1 metric ton of limestone. _x000D_ This unit process includes raw material acquisition; processing; transport; production and use of fuels, and electricity; disposal of process waste; and ancillary materials manufacturing._x000D_ According to Athena Sustainable Materials Institute (2021), quarrying and production comprise the…	1	kg	0.00334653	2.83e-05	3.25e-06	2.24e-11	0.000973755	2.03255	1.8283	Calcium carbonate	VTYYLEPIZMXCLO-UHFFFAOYSA-L	Organic compounds	Organic acids and derivatives	Organic carbonic acids and derivatives	Organic carbonic acids	Organic carbonic acids	0	0
21: Mining, Quarrying, and Oil and Gas Extraction	2123: Nonmetallic Mineral Mining and Quarrying	Limestone, at mine	49e563d8-0cea-3f97-96b8-15787be48b91	RNA	UNIT_PROCESS	Limestone mining is quarried from open pits by blasting, followed by mechanical crushing and screening. Important note: although most of the data in the US LCI database has undergone some sort of review, the database as a whole has not yet undergone a formal validation process. Please email comments to lci@nrel.gov.	1	kg	0.00454516	8.72e-06	1.49e-06	4.33e-11	0.000222245	2.03135	1.8271	Calcium carbonate	VTYYLEPIZMXCLO-UHFFFAOYSA-L	Organic compounds	Organic acids and derivatives	Organic carbonic acids and derivatives	Organic carbonic acids	Organic carbonic acids	0	0
31-33: Manufacturing	3274: Lime and Gypsum Product Manufacturing	Calcium carbonate, ground, screened grade, at plant	247aa74a-8368-37b1-a090-96a1428ef30f	US	UNIT_PROCESS	This unit process represents the gate-to-gate production of 1 kg of calcium carbonate (screened grade) from calcium carbonate rock (i.e., marble, limestone, or chalk) using average technologies for the contiguous United States in 2014-2015. Additional details on the technologies used in this process are available in the Technology description field at the bottom of this section._x000D_ _x000D_ Th…	1	kg	0.0197038	0.000108875	1.11e-05	2.17e-10	0.00345944	2.01619	1.81194	Calcium carbonate	VTYYLEPIZMXCLO-UHFFFAOYSA-L	Organic compounds	Organic acids and derivatives	Organic carbonic acids and derivatives	Organic carbonic acids	Organic carbonic acids	0	0
31-33: Manufacturing	3274: Lime and Gypsum Product Manufacturing	Calcium carbonate, ground, 30 micron, at plant	d48fa04d-9401-3158-9ad1-8f37b902e397	US	UNIT_PROCESS	This unit process represents the gate-to-gate production of 1 kg of calcium carbonate (30 micron) from calcium carbonate rock (i.e., marble, limestone, or chalk) using average technologies for the contiguous United States in 2014-2015. Additional details on the technologies used in this process are available in the Technology description field at the bottom of this section._x000D_ _x000D_ The sys…	1	kg	0.0274942	0.000104867	1.28e-05	2.92e-10	0.00325686	2.0084	1.80415	Calcium carbonate	VTYYLEPIZMXCLO-UHFFFAOYSA-L	Organic compounds	Organic acids and derivatives	Organic carbonic acids and derivatives	Organic carbonic acids	Organic carbonic acids	0	0
31-33: Manufacturing	3274: Lime and Gypsum Product Manufacturing	Calcium carbonate, ground, 20 micron, at plant	cdd860f4-48a6-3436-b86d-04424f8ee9d2	US	UNIT_PROCESS	This unit process represents the gate-to-gate production of 1 kg of calcium carbonate (20 micron) from calcium carbonate rock (i.e., marble, limestone, or chalk) using average technologies for the contiguous United States in 2014-2015. Additional details on the technologies used in this process are available in the Technology description field at the bottom of this section._x000D_ _x000D_ The sys…	1	kg	0.0430823	0.000164178	2.26e-05	4.49e-10	0.00516957	1.99281	1.78857	Calcium carbonate	VTYYLEPIZMXCLO-UHFFFAOYSA-L	Organic compounds	Organic acids and derivatives	Organic carbonic acids and derivatives	Organic carbonic acids	Organic carbonic acids	0	0
31-33: Manufacturing	3274: Lime and Gypsum Product Manufacturing	Calcium carbonate, ground, fine slurry, 3 micron, at plant	48be22f1-e30c-3e4a-8832-a9c5ed32350b	US	UNIT_PROCESS	This unit process represents the gate-to-gate production of 1 kg of calcium carbonate (fine slurry, 3 micron) from calcium carbonate rock (i.e., marble, limestone, or chalk) using average technologies for the contiguous United States in 2014-2015. Additional details on the technologies used in this process are available in the Technology description field at the bottom of this section._x000D_ _x0…	1	kg	0.148269	0.000403491	7.03e-05	1.42e-08	0.0105749	1.88763	1.68338	Calcium carbonate	VTYYLEPIZMXCLO-UHFFFAOYSA-L	Organic compounds	Organic acids and derivatives	Organic carbonic acids and derivatives	Organic carbonic acids	Organic carbonic acids	0	0
31-33: Manufacturing	3274: Lime and Gypsum Product Manufacturing	Calcium carbonate, ground, fine treated, 3 micron, at plant	34487c89-62dd-3d4e-98dd-06f0c382cc17	US	UNIT_PROCESS	This unit process represents the gate-to-gate production of 1 kg of calcium carbonate (fine treated, 3 micron) from calcium carbonate rock (i.e., marble, limestone, or chalk) using average technologies for the contiguous United States in 2014-2015. Additional details on the technologies used in this process are available in the Technology description field at the bottom of this section._x000D_ _x…	1	kg	0.217598	0.000631742	0.000102213	1.84e-08	0.0163817	1.8183	1.61405	Calcium carbonate	VTYYLEPIZMXCLO-UHFFFAOYSA-L	Organic compounds	Organic acids and derivatives	Organic carbonic acids and derivatives	Organic carbonic acids	Organic carbonic acids	0	0
31-33: Manufacturing	3252: Resin, Synthetic Rubber, and Artificial and Synthetic Fibers and Filaments Manufacturing	Phenol formaldehyde resin, neat, 47% solids	cd04cced-a75c-30c6-b05f-1fe6fbefb934	RNA	UNIT_PROCESS	PF resin weight given as liquid at 47% solids. Important note: although most of the data in the US LCI database has undergone some sort of review, the database as a whole has not yet undergone a formal validation process. Please email comments to lci@nrel.gov. This PF process has been reviewed by 6 industry representatives and 2 reviewers from a peer review journal	1	kg	0.330999	0.000883848	6.55e-05	1.77e-09	0.0251543	1.7049	1.50065	Phenol formaldehyde	SLGWESQGEUXWJQ-UHFFFAOYSA-N	Organic compounds	Benzenoids	Phenols	1-hydroxy-4-unsubstituted benzenoids	1-hydroxy-4-unsubstituted benzenoids	0	0
31-33: Manufacturing	3259: Other Chemical Product and Preparation Manufacturing	Recycled postconsumer high-density polyethylene (HDPE) flake; at plant	17664c37-72c0-4813-a4b9-93f962962c63	RNA	UNIT_PROCESS	This unit process LCI represents additional separation and processing of postconsumer resin by a reclaimer to convert the received material into clean resin ready for use in manufacturing. The system boundary includes incoming material transport, debaling of incoming materials, grinding, washing, drying, and extrusion. Pelletizing energy usage is included in a separate unit process. Incoming HDPE…	1	kg	0.332998	0.000611734	0.000171379	2.47e-09	0.0183716	1.7029	1.49865	ethylene	VGGSQFUCUMXWEO-UHFFFAOYSA-N	Organic compounds	Hydrocarbons	Unsaturated hydrocarbons	Unsaturated aliphatic hydrocarbons	Unsaturated aliphatic hydrocarbons	0	0
31-33: Manufacturing	3252: Resin, Synthetic Rubber, and Artificial and Synthetic Fibers and Filaments Manufacturing	Urea formaldehyde, UF, resin, neat, 65% solids	4b835425-fd68-337c-8e35-a4ddfb5b628a	RNA	UNIT_PROCESS	All weights given on an ovendry basis. Important note: although most of the data in the US LCI database has undergone some sort of review, the database as a whole has not yet undergone a formal validation process. Please email comments to lci@nrel.gov.	1	kg	0.378674	0.00108672	0.000221589	1.07e-09	0.0312494	1.65722	1.45297	Urea formaldehyde	ODGAOXROABLFNM-UHFFFAOYSA-N	Organic compounds	Organic acids and derivatives	Organic carbonic acids and derivatives	Ureas	Ureas	0	0
31-33: Manufacturing	3252: Resin, Synthetic Rubber, and Artificial and Synthetic Fibers and Filaments Manufacturing	Phenol resorcinol formaldehyde	353b477b-8319-3538-b2a4-c771e17424de	RNA	UNIT_PROCESS	PRF resin as liquid at 60% solids. Important note: although most of the data in the US LCI database has undergone some sort of review, the database as a whole has not yet undergone a formal validation process. Please email comments to lci@nrel.gov. This PRF process has been reviewed by 6 industry representatives and 2 reviewers from a peer review journal	1	kg	0.416265	0.00110097	0.00493994	6.31e-09	0.0323736	1.61963	1.41538	Phenol resorcinol formaldehyde	QDNBHWFDWXWFTG-UHFFFAOYSA-N	Organic compounds	Benzenoids	Phenols	Benzenediols	Resorcinols	0	0
31-33: Manufacturing	3259: Other Chemical Product and Preparation Manufacturing	Recycled postconsumer high-density polyethylene (HDPE) pellet; at plant	b15aa6b2-a8be-3afc-a149-0a1a13facb12	RNA	UNIT_PROCESS	This unit process includes material and energy inputs needed to pelletize recycled postconsumer high-density polyethylene (HDPE) flakes. Incoming HDPE flakes are included and no loss is assumed during the conversion process to pellets._x000D_	1	kg	0.488776	0.000931171	0.000198953	5.38e-09	0.0257057	1.54712	1.34287	ethylene	VGGSQFUCUMXWEO-UHFFFAOYSA-N	Organic compounds	Hydrocarbons	Unsaturated hydrocarbons	Unsaturated aliphatic hydrocarbons	Unsaturated aliphatic hydrocarbons	0	0
31-33: Manufacturing	3252: Resin, Synthetic Rubber, and Artificial and Synthetic Fibers and Filaments Manufacturing	Melamine urea formaldehyde, MF, resin, neat, 60% solids	6ce2af92-11dd-3e96-8f77-4d215ac13b96	RNA	UNIT_PROCESS	MUF resin weight given on a liquid basis at 60% solids. Important note: although most of the data in the US LCI database has undergone some sort of review, the database as a whole has not yet undergone a formal validation process. Please email comments to lci@nrel.gov. This MUF process has been reviewed by 6 industry representatives and 2 reviewers from a peer review journal	1	kg	0.516392	0.00223085	0.000277054	1.11e-09	0.0504026	1.5195	1.31526	Melamine urea formaldehyde	HANVTCGOAROXMV-UHFFFAOYSA-N	Organic compounds	Organic acids and derivatives	Organic carbonic acids and derivatives	Ureas	Ureas	0	0
31-33: Manufacturing	3259: Other Chemical Product and Preparation Manufacturing	Recycled postconsumer polypropylene (PP) pellet; at plant	185648c2-334e-419c-bf16-bb95e258f6bb	RNA	UNIT_PROCESS	This unit process LCI represents additional separation and processing of postconsumer polypropylene (PP) resin by a reclaimer to convert the received material into clean resin ready for use in manufacturing. The system boundary includes incoming material transport, debaling of incoming materials, grinding, washing, drying, extrusion, and pelletizing. Incoming PP material contains small amounts of…	1	kg	0.535311	0.000994224	0.000175981	5.4e-09	0.0276754	1.50058	1.29634	Polypropylene	NSYDMBURIUSUDH-RTWAWAEBSA-N	Organic compounds	Lipids and lipid-like molecules	Fatty Acyls	Fatty acids and conjugates	Long-chain fatty acids	0	0
31-33: Manufacturing	3259: Other Chemical Product and Preparation Manufacturing	Recycled postconsumer polyethylene teraphthalate (PET) flake; at plant	f7b7280d-f372-3a4b-86cf-caa588ca67ea	RNA	UNIT_PROCESS	This unit process LCI represents additional separation and processing of postconsumer polyethylene teraphthalate (PET) resin by a reclaimer to convert the received material into clean resin ready for use in manufacturing. The system boundary starts with the collection of postconsumer plastics and ends with clean postconsumer PET flake. Includes removal of foreign material and washing. Does not in…	1	kg	0.555141	0.000952497	0.0003256	4.13e-09	0.0277094	1.48075	1.27651	polyethylene terephthalate	FYIBGDKNYYMMAG-UHFFFAOYSA-N	Organic compounds	Benzenoids	Benzene and substituted derivatives	Benzoic acids and derivatives	Phthalic acid and derivatives	0	0
21: Mining, Quarrying, and Oil and Gas Extraction	2123: Nonmetallic Mineral Mining and Quarrying	Natural soda ash (Sodium carbonate), at plant	0d95cc8b-a9a0-3630-a760-1ab4d88257d8	US	UNIT_PROCESS	The monohydrate process is the dominant process to produce soda ash but a weighted average of all natural soda ash production is accounted for. The collected datasets were weighted based on total annual production. Complete inventory data and metadata are available in full in the final report and appendices, IMA-NA Soda Ash Life Cycle Assessment. This report has been extensively reviewed within S…	1	kg	0.694592	0.00148983	4.84e-05	1.39e-09	0.026924	1.3413	1.13706	Sodium carbonate	CDBYLPFSWZWCQE-UHFFFAOYSA-L	Organic compounds	Organic acids and derivatives	Organic carbonic acids and derivatives	Organic carbonic acids	Organic carbonic acids	0	0
Bridge Processes	USLCI to USEEIO	Ethoxylated alcohols Bridge; USLCI to USEEIO	d4f5859f-8ffc-45c2-9de5-05d478d9af54		UNIT_PROCESS	Bridge process to transparently convert from physical units, in USLCI, to values in 2012 producer price for connecting to background data in the USEEIO repository.	1	kg	0.78255	0.00140969	0.000724587	3.53e-07	0.0295488	1.25334	1.0491	Ethoxylated alcohols	SFNALCNOMXIBKG-UHFFFAOYSA-N	Organic compounds	Organic oxygen compounds	Organooxygen compounds	Ethers	Dialkyl ethers	0	0
31-33: Manufacturing	3259: Other Chemical Product and Preparation Manufacturing	Recycled postconsumer polyethylene teraphthalate (PET) pellet; at plant	22ebc7fb-f03f-37dc-be57-b73d2c577414	RNA	UNIT_PROCESS	This unit process includes material and energy inputs needed to pelletize recycled postconsumer polyethylene teraphthalate (PET) flakes. Incoming PET flakes are included and no loss is assumed during the conversion process to pellets.	1	kg	0.86615	0.00152856	0.000372911	8.38e-09	0.0419251	1.16974	0.965498	Polyethylene terephthalate	FYIBGDKNYYMMAG-UHFFFAOYSA-N	Organic compounds	Benzenoids	Benzene and substituted derivatives	Benzoic acids and derivatives	Phthalic acid and derivatives	0	0
21: Mining, Quarrying, and Oil and Gas Extraction	2123: Nonmetallic Mineral Mining and Quarrying	Soda powder, at plant	4cb0c558-b0ac-3656-bc1f-95b477c14921	RNA	UNIT_PROCESS	Soda powder may also be referred to as soda ash. Process inputs do not consider the fraction of mass that is extracted and returned to the mine as overburden. Complete inventory data and metadata are available in full in the final report and appendices, Cradle-to-Gate Life Cycle Inventory of Nine Plastic Resins and Four Polyurethane Precursors. This report has been extensively reviewed within Fra…	1	kg	0.902446	0.00255408	5.26e-05	5.98e-09	0.0236827	1.13345	0.929202	Sodium carbonate	CDBYLPFSWZWCQE-UHFFFAOYSA-L	Organic compounds	Organic acids and derivatives	Organic carbonic acids and derivatives	Organic carbonic acids	Organic carbonic acids	0	0
31-33: Manufacturing	3251: Basic Chemical Manufacturing	Xylenes, mixed, produced from naphtha, at plant, kg	9fcf5696-e172-42da-a010-e8d577e2bbd7	RNA	UNIT_PROCESS	Mixed xylenes are created as a coproduct of benzene and toluene from one of three sourcesâ€”pyrolysis gasoline from steam cracking, naphtha from the refining process, or coke oven gas from coal pyrolysis. This analysis considers the production from the catalytic reforming of naphtha from a refinery. _x000D_ _x000D_ The reforming processes are used to convert paraffinic hydrocarbon streams into ar…	1	kg	1.01377	0.0013347	0.00176503	7.95e-09	0.0488923	1.02213	0.817883	Xylene	CTQNGGLPUBDAKN-UHFFFAOYSA-N	Organic compounds	Benzenoids	Benzene and substituted derivatives	Xylenes	o-Xylenes	0	0
31-33: Manufacturing	3251: Basic Chemical Manufacturing	Methanol, at plant, kg	6b0d74c7-e880-4b93-aa2f-b777ac183f84	RNA	UNIT_PROCESS	All input and emissions data for methanol is from GREET 2017. The transportation data was collected from an acetic acid producer and calculated using estimates. Includes material and energy requirements and environmental emissions for one kilogram of methanol by steam reformation of light hydrocarbons followed by low-pressure synthesis. The feed gas is compressed, preheated, and desulfurized. The…	1	kg	1.05341	0.00314394	0.000173707	2.41e-09	0.0884661	0.982487	0.778241	Methanol	OKKJLVBELUTLKV-UHFFFAOYSA-N	Organic compounds	Organic oxygen compounds	Organooxygen compounds	Alcohols and polyols	Primary alcohols	0	0
31-33: Manufacturing	3251: Basic Chemical Manufacturing	Toluene, at plant	2d57ab6d-6b06-32e6-a44b-8ffcd5d94176	RNA	UNIT_PROCESS	Products obtained from the platforming process include aromatic compounds (benzene, toluene, xylene), chemical hydrogen, light gas, and liquefied petroleum gas. Complete inventory data and metadata are available in full in the final report and appendices, Cradle-to-Gate Life Cycle Inventory of Nine Plastic Resins and Four Polyurethane Precursors. This report has been extensively reviewed within F…	1	kg	1.06336	0.00250516	0.00197188	8.42e-09	0.0657926	0.972539	0.768292	Toluene	YXFVVABEGXRONW-UHFFFAOYSA-N	Organic compounds	Benzenoids	Benzene and substituted derivatives	Toluenes	Toluenes	0	0
31-33: Manufacturing	3251: Basic Chemical Manufacturing	Enzyme, Alpha-amylase, Novozyme Liquozyme	391ccf45-4b61-37e9-a2f2-3e19afc0d4ef	RER	UNIT_PROCESS	from Figure 3 - values recieved from Novozyme.	1	kg	1.2	0.0014	0	0	0.00449751	0.835894	0.631648	Alpha-amylase	XJQLOIGEZXCUND-UHFFFAOYSA-N	Organic compounds	Organic oxygen compounds	Organooxygen compounds	Carbonyl compounds	Ketones	Aryl ketones	Aryl-phenylketones
31-33: Manufacturing	3251: Basic Chemical Manufacturing	Acetic acid, at plant	e4a61018-9f98-3049-95c1-33b1acaa904e	RNA	UNIT_PROCESS	Changed process on 12/9/2024 to reflect recovered energy as avoided natural gas combustion._x000D_ Important note: although most of the data in the US LCI database has _x000D_ undergone some sort of review, the database as a whole has not yet _x000D_ undergone a formal validation process._x000D_ Please email comments to lci@nrel.gov.	1	kg	1.32294	0.00442681	0.000301412	1.65e-09	0.0986759	0.712956	0.50871	Acetic acid	QTBSBXVTEAMEQO-UHFFFAOYSA-N	Organic compounds	Organic acids and derivatives	Carboxylic acids and derivatives	Carboxylic acids	Carboxylic acids	0	0														24"	85.6	lb/ft	127.386	kg/m
31-33: Manufacturing	3251: Basic Chemical Manufacturing	Benzene, at plant	e07beee7-4b4c-350a-bcaf-ec71882bbb69	RNA	UNIT_PROCESS	Numerous aromatic coproduct streams are produced during this process. Fuel gas and off-gas were two of the coproducts produced that were exported to another process for fuel use. Pyrolysis gas and catalytic reformate account for 70 percent of the world production of benzene. It is estimated that one-third of benzene production is from pyrolysis gasoline and two-thirds are produced from catalytic …	1	kg	1.34046	0.00309254	0.00171584	7.49e-09	0.0835488	0.695431	0.491185	Benzene	UHOVQNZJYSORNB-UHFFFAOYSA-N	Organic compounds	Benzenoids	Benzene and substituted derivatives	0	Benzene and substituted derivatives	0	0														50"	260.77	lb/ft	388.067	kg/m
31-33: Manufacturing	3251: Basic Chemical Manufacturing	Paraxylene, at plant, kg	d32a7e23-c6c0-400a-8134-656a3e13c11f	RNA	UNIT_PROCESS	Includes material and energy requirements and environmental emissions for one kilogram of paraxylene. Reformate feedstock rich in xylenes is fractionated to obtain a stream rich in the para-isomer. The ortho isomer is first separated off by distillation. A crystallization unit is then used to separate the meta and para isomers using adsorption of the paraxylene isomer on a molecular sieve adsorbe…	1	kg	1.40784	0.00179286	0.00182726	1.44e-08	0.0626678	0.628058	0.423811	Paraxylene	URLKBWYHVLBVBO-UHFFFAOYSA-N	Organic compounds	Benzenoids	Benzene and substituted derivatives	Xylenes	p-Xylenes	0	0
31-33: Manufacturing	3252: Resin, Synthetic Rubber, and Artificial and Synthetic Fibers and Filaments Manufacturing	Phenol resorcinol formaldehyde	401862df-2017-386b-807e-5892047e02be	RNA	LCI_RESULT	Input and output quantities (CO2, hydrocarbons, HCl, methane, nitrogen oxides, nitrous oxide, and sulfur dioxide) adjusted to align with report: https://corrim.org/wp-content/uploads/2017/12/WFS_SI_LCI_Formaldehyde-based_Resins_in_Wood_Composites-Resources_Emissions_Energy_Carbon.pdf. Inputs and Outputs do not reflect complete LCI in report. _x000D_ _x000D_ Base process data presented with alloca…	1	kg	1.41564	0.00403622	0.00023222	0	0.0920847	0.62025	0.416003	Phenol resorcinol formaldehyde	QDNBHWFDWXWFTG-UHFFFAOYSA-N	Organic compounds	Benzenoids	Phenols	Benzenediols	Resorcinols	0	0
31-33: Manufacturing	3251: Basic Chemical Manufacturing	Purified terephthalic acid, PTA; at plant	e893cef4-aab1-4b77-944d-1dc4f669419a	RNA	UNIT_PROCESS	The main production method for PTA in North America is by the Amoco technology. Crude terephthalic acid is manufactured primarily by the oxidation of paraxylene in the liquid phase. Liquid paraxylene, acetic acid, and a catalyst, such as manganese or cobalt bromides, are combined as the liquid feed to the oxidizers. The temperature of this exothermic reaction is maintained at about 200Â° C (Lloyd…	1	kg	1.4213	0.00197419	0.001272	5.23e-07	0.061726	0.614595	0.410348	terephthalic acid	KKEYFWRCBNTPAC-UHFFFAOYSA-N	Organic compounds	Benzenoids	Benzene and substituted derivatives	Benzoic acids and derivatives	Phthalic acid and derivatives	0	0
31-33: Manufacturing	3252: Resin, Synthetic Rubber, and Artificial and Synthetic Fibers and Filaments Manufacturing	Melamine urea formaldehyde, MF, hardener, at plant	3a287ab1-de41-3e89-bf5a-be7f3b97281b	RNA	LCI_RESULT	Base process data presented with allocations to within process co-products noted. Refer to allocation worksheet for specifics. All allocations performed using mass or volume. To take profile back to cradle the user must add LCI profile information for PNW dry and rough green lumber from PNW dry lumber LCI module. Cradle-to-gate LCI information presented for PRF and MUF resins and hardeners which …	1	kg	1.42666	0.013882	0.000476204	0	0.22848	0.609239	0.404993	Melamine urea formaldehyde	HANVTCGOAROXMV-UHFFFAOYSA-N	Organic compounds	Organic acids and derivatives	Organic carbonic acids and derivatives	Ureas	Ureas	0	0
Bridge Processes	USLCI to USEEIO	Acetone, liquid Bridge; USLCI to USEEIO	6eda8c79-9c77-42e3-a706-27d20b38f927		UNIT_PROCESS	Bridge process to transparently convert from physical units, in USLCI, to values in 2012 producer price for connecting to background data in the USEEIO repository.	1	kg	1.48414	0.00333844	0.0040419	1.65851e-06	0.0318804	0.551754	0.347508	Acetone	CSCPPACGZOOCGX-UHFFFAOYSA-N	Organic compounds	Organic oxygen compounds	Organooxygen compounds	Carbonyl compounds	Ketones	0	0														35"	149.2	lb/ft	222.033	kg/m
31-33: Manufacturing	3252: Resin, Synthetic Rubber, and Artificial and Synthetic Fibers and Filaments Manufacturing	Polylactide, PLA, biopolymer resin, at plant	e281027f-cf37-32f2-af55-234cb0cb4fa4	RNA	UNIT_PROCESS	The functional unit for this model is one kilogram of polylactide (PLA) biopolymer resin. This PLA dataset includes the cradle to factory gate production of PLA biopolymer resin. Five major steps are included in this dataset: corn production and transport of corn to the corn processing wet mill, corn processing and the conversion of starch into dextrose, conversion of dextrose into lactic acid, c…	1	kg	1.55317	0.00682708	0.00102468	4.1e-09	0.185663	0.482723	0.278476	Polylactide	JVTAAEKCZFNVCJ-UHFFFAOYSA-N	Organic compounds	Organic acids and derivatives	Hydroxy acids and derivatives	Alpha hydroxy acids and derivatives	Alpha hydroxy acids and derivatives	0	0
31-33: Manufacturing	3252: Resin, Synthetic Rubber, and Artificial and Synthetic Fibers and Filaments Manufacturing	Melamine urea formaldehyde, MF, resin, at plant	c11f6f12-269d-3c4c-9ab0-6995cd5d8af2	RNA	LCI_RESULT	Base process data presented with allocations to within process co-products noted. Refer to allocation worksheet for specifics. All allocations performed using mass or volume. To take profile back to cradle the user must add LCI profile information for PNW dry and rough green lumber from PNW dry lumber LCI module. Cradle-to-gate LCI information presented for PRF and MUF resins and hardeners which …	1	kg	1.63292	0.0039992	0.00041869	0	0.13087	0.402974	0.198728	Melamine urea formaldehyde	HANVTCGOAROXMV-UHFFFAOYSA-N	Organic compounds	Organic acids and derivatives	Organic carbonic acids and derivatives	Ureas	Ureas	0	0
Bridge Processes	USLCI to USEEIO	PolyDADMAC Bridge: USLCI to USEEIO	88f64730-8d2a-4b09-9eac-6a2c616045e8		UNIT_PROCESS	Polymer flocculant_x000D_ _x000D_ Bridge process to transparently convert from physical units, in USLCI, to values in 2012 producer price for connecting to background data in the USEEIO repository.	1	kg	1.63878	0.0036863	0.00446305	1.83e-06	0.0352023	0.397112	0.192866	PolyDADMAC	GQOKIYDTHHZSCJ-UHFFFAOYSA-M	Organic compounds	Organic nitrogen compounds	Organonitrogen compounds	Quaternary ammonium salts	Tetraalkylammonium salts	0	0
Bridge Processes	USLCI to USEEIO	Synthetic Rubber Bridge; USLCI to USEEIO	1103da1a-c993-49b5-a53b-0f1ee9c27ae4		UNIT_PROCESS	Bridge process to transparently convert from physical units, in USLCI, to values in 2012 producer price for connecting to background data in the USEEIO repository.	1	kg	1.66294	0.0027813	0.00177869	7.93e-07	0.038243	0.372959	0.168712	Polybutadiene	IAQRGUVFOMOMEM-ONEGZZNKSA-N	Organic compounds	Hydrocarbons	Unsaturated hydrocarbons	Unsaturated aliphatic hydrocarbons	Unsaturated aliphatic hydrocarbons	0	0
31-33: Manufacturing	3252: Resin, Synthetic Rubber, and Artificial and Synthetic Fibers and Filaments Manufacturing	Toluene diisocyanate, TDI; at plant; mass alloc	6f2532e9-d9c0-368e-89a2-0bd48adb4dab	RNA	UNIT_PROCESS	This gate-to-gate unit process represents the production of one kilogram of Toluene diisocyanate (TDI) produced in North America. The studied system boundary includes flows associated with upstream raw material extraction and processing, incoming transport, manufacturing of TDI, and disposal of process wastes. TDI is made by phosgenation of toluene diamine (TDA). The TDI data for this module incl…	1	kg	1.77607	0.00382302	0.000841756	7.6e-07	0.0828591	0.25982	0.055574	Toluene diisocyanate	DVKJHBMWWAPEIU-UHFFFAOYSA-N	Organic compounds	Benzenoids	Benzene and substituted derivatives	Toluenes	Toluene diisocyanates	0	0
31-33: Manufacturing	3251: Basic Chemical Manufacturing	Ethylene, materials production, organic compound, at plant, kg	520ecb54-7b55-42ca-97c3-4b8192189356	US	UNIT_PROCESS	Includes material and energy requirements and environmental emissions for one kilogram of ethylene production through steam cracking of hydrocarbons (including natural gas liquids and petroleum liquids). Numerous co-product streams are produced during this process. Fuel gas and off-gas are two coproducts produced that are exported to another process for fuel use. When the fuel coproducts are expo…	1	kg	1.79217	0.00345519	0.000417738	1.48e-09	0.104874	0.243722	0.0394758	Ethylene	VGGSQFUCUMXWEO-UHFFFAOYSA-N	Organic compounds	Hydrocarbons	Unsaturated hydrocarbons	Unsaturated aliphatic hydrocarbons	Unsaturated aliphatic hydrocarbons	0	0
31-33: Manufacturing	3251: Basic Chemical Manufacturing	Propylene, materials production, organic compound, at plant, kg	49d309a8-0c93-4eeb-a342-2fe2254a0bec	RNA	UNIT_PROCESS	Includes material and energy requirements and environmental emissions for one kilogram of propylene production through steam cracking of hydrocarbons (including natural gas liquids and petroleum liquids). Numerous co-product streams are produced during this process. Fuel gas and off-gas are two coproducts produced that are exported to another process for fuel use. When the fuel coproducts are exp…	1	kg	1.79431	0.00343274	0.000500775	1.87e-09	3.70001	0.241583	0.0373363	Propylene	QQONPFPTGQHPMA-UHFFFAOYSA-N	Organic compounds	Hydrocarbons	Unsaturated hydrocarbons	Unsaturated aliphatic hydrocarbons	Unsaturated aliphatic hydrocarbons	0	0
31-33: Manufacturing	3252: Resin, Synthetic Rubber, and Artificial and Synthetic Fibers and Filaments Manufacturing	Methylene diphenyl diisocyanate, MDI; at plant, mass alloc	d1bf60a0-272b-3ef0-951c-7febc0546d58	RNA	UNIT_PROCESS	The functional unit for this model is one kilogram of methylene diphenylene isocyanate (MDI). Phosgene, an incoming material in MDI production, is produced at the same plant as MDI, thus the collected LCI data could not be separated. Therefore, phosgene production is included in this dataset. The technical scope of this study is gate-to-gate and the system boundary includes incoming transport, ma…	1	kg	1.82127	0.00439382	0.00100778	1.25e-08	0.10103	0.214629	0.0103825	Methylene diphenyl diisocyanate	UPMLOUAZCHDJJD-UHFFFAOYSA-N	Organic compounds	Benzenoids	Benzene and substituted derivatives	Diphenylmethanes	Diphenylmethanes	0	0
31-33: Manufacturing	3251: Basic Chemical Manufacturing	Aniline; at plant	363e9105-a6ea-356e-a537-06c9facf5b14	RNA	UNIT_PROCESS	The functional unit for this model is one kilogram of aniline. This aniline dataset includes nitrobenzene production and has been aggregated with incoming nitric acid LCI data. The technical scope includes the gate-to-gate production of nitric acid, nitrobenzene, and aniline. The system boundary includes incoming transport, manufacturing, and disposal of process wastes. The aniline dataset repres…	1	kg	1.82675	0.00466079	0.00162132	8.72e-09	0.123864	0.209146	0.0048992	Aniline	PAYRUJLWNCNPSJ-UHFFFAOYSA-N	Organic compounds	Benzenoids	Benzene and substituted derivatives	Aniline and substituted anilines	Aniline and substituted anilines	0	0														72"	450.65	lb/ft	670.639	kg/m
31-33: Manufacturing	3251: Basic Chemical Manufacturing	Ethylene oxide, at plant	136cbdd8-ef76-3834-904d-6fce42b2b660	RNA	LCI_RESULT	This cradle-to-gate system process represents the production of one kilogram of ethylene oxide produced in North America. The studied system boundary includes elementary flows associated with upstream raw material procurement, intermediate material processing, incoming transport, manufacturing of ethylene oxide, and disposal of process wastes. Incoming materials include ethylene, oxygen, and nitr…	1	kg	1.82763	0.00434464	0.000228015	9.87e-10	0.113689	0.208262	0.00401559	Ethylene oxide	IAYPIBMASNFSPL-UHFFFAOYSA-N	Organic compounds	Organoheterocyclic compounds	Epoxides	0	Epoxides	0	0
31-33: Manufacturing	3251: Basic Chemical Manufacturing	Ethylene dichloride-vinyl chloride monomer, EDC-VCM; at plant	53bb995e-2b64-4464-87f4-a3b79dcd1c32	US	UNIT_PROCESS	This unit process represents the production of 1 kg of vinyl chloride monomer (VCM) for use in PVC manufacturing. This process represents all VCM produced by the suspension grade PVC resin manufacturers in the United States. The creation of ethylene dichloride (EDC) for use in VCM production is included within this model. As EDC and VCM production are often conducted simultaneously, the facilitie…	1	kg	1.83066	0.00341191	0.00048333	2.78e-07	0.0986152	0.205236	0.00098928	Vinyl chloride	BZHJMEDXRYGGRV-UHFFFAOYSA-N	Organic compounds	Organohalogen compounds	Vinyl halides	Vinyl chlorides	Vinyl chlorides	0	0
Bridge Processes	Construction Materials to USLCI	Antifreeze Bridge; Construction Materials to USLCI	8ba82fbd-40c4-4fbc-ae4b-a1f633ecac00		UNIT_PROCESS	This process links an input in a Construction Materials process to a provider from the USLCI repository on the Federal LCA Commons. The intended provider for this process is "Ethylene glycol, materials production, organic compound, at plant, kg - RNA"_x000D_ According to the National Library of Medicine, ethylene glycol is used to make antifreeze (see link below) and therefore is used here as a p…	1	kg	1.83165	0.00272373	0.000294284	2.92e-09	0.081797	0.204246	0	Ethylene glycol	LYCAIKOWRPUZTN-UHFFFAOYSA-N	Organic compounds	Organic oxygen compounds	Organooxygen compounds	Alcohols and polyols	Polyols	1,2-diols	0														8"	22.1	lb/ft	32.8883	kg/m
31-33: Manufacturing	3251: Basic Chemical Manufacturing	Ethylene glycol, materials production, organic compound, at plant, kg	2a78de43-fdf2-4c5f-b527-89db6568ace8	RNA	UNIT_PROCESS	Ethylene glycol is produced by the hydration of ethylene oxide. The production process is generally close to the process unit for ethylene oxide. In this case, crude oxide solution is used as feed to the glycol unit. Using crude solution avoids a refining step but still provides an adequate feed. An excess amount of water is added to the reactor feed to reduce the amount of diethylene glycol and …	1	kg	1.83165	0.00272373	0.000294284	2.92e-09	0.081797	0.204246	0	Ethylene glycol	LYCAIKOWRPUZTN-UHFFFAOYSA-N	Organic compounds	Organic oxygen compounds	Organooxygen compounds	Alcohols and polyols	Polyols	1,2-diols	0
Bridge Processes	Construction Materials to USLCI	Grinding aids; wet Bridge Construction Materials	b8ec9446-fef8-49b7-84a8-58c86ffe08ac		UNIT_PROCESS	This process links an input in a Construction Materials process to a provider from the USLCI repository on the Federal LCA Commons. The intended provider for this process is "Ethylene glycol, materials production, organic compound, at plant, kg - RNA"	1	kg	1.83165	0.00272373	0.000294284	2.92e-09	0.081797	0.204246	0	Ethylene glycol	LYCAIKOWRPUZTN-UHFFFAOYSA-N	Organic compounds	Organic oxygen compounds	Organooxygen compounds	Alcohols and polyols	Polyols	1,2-diols	0
31-33: Manufacturing	3252: Resin, Synthetic Rubber, and Artificial and Synthetic Fibers and Filaments Manufacturing	Phenol resorcinol formaldehyde hardener	09f2356f-629a-3305-8411-99967cf4a9b3	RNA	LCI_RESULT	Base process data presented with allocations to within process co-products noted. Refer to allocation worksheet for specifics. All allocations performed using mass or volume. To take profile back to cradle the user must add LCI profile information for PNW dry and rough green lumber from PNW dry lumber LCI module. Cradle-to-gate LCI information presented for PRF and MUF resins and hardeners which …	1	kg	1.88352	0.01085	0.000376284	0	0.221668	0.152379	0.0518669	Phenol resorcinol formaldehyde	QDNBHWFDWXWFTG-UHFFFAOYSA-N	Organic compounds	Benzenoids	Phenols	Benzenediols	Resorcinols	0	0
31-33: Manufacturing	3252: Resin, Synthetic Rubber, and Artificial and Synthetic Fibers and Filaments Manufacturing	Unsaturated polyester, UPR, resin, at plant	91c096d9-987d-34c6-90c0-3c672b467086	US	UNIT_PROCESS	An average of 0.0014 kg of resin scrap is produced for every kilogram of unsaturated polyester resin produced; this scrap is sold for recycling. Possible differences in the mass balance stem from small amounts of inputs which are not included in the analysis, solid wastes shown as outputs that are not shown as inputs, as well as possibly some emissions from burning the overhead losses within the …	1	kg	1.92355	0.0031599	0.000851578	3.37e-08	0.0944473	0.112342	0.0919048	Unsaturated polyester	CIXDCTUCTNUFBD-UHFFFAOYSA-N	Organic compounds	Organoheterocyclic compounds	Benzofurans	Benzofuranones	Phthalic anhydrides	0	0
31-33: Manufacturing	3252: Resin, Synthetic Rubber, and Artificial and Synthetic Fibers and Filaments Manufacturing	Polyethylene, linear low-density, LLDPE, virgin resin, at plant	1dbafde2-2bc3-405c-9726-4d92fe7d29f9	RNA	UNIT_PROCESS	Includes material and energy requirements and environmental emissions for one kilogram of Linear Low-density polyethylene (LLDPE) virgin resin production at the plant only (gate to gate). The LLDPE resin is commonly polymerized in low pressure reactors. LLDPE is most commonly manufactued by either a solution process or a gas phase process but may also be produced using the slurry loop process. Al…	1	kg	1.98017	0.00375002	0.000441101	2.82e-09	0.114958	0.0557201	0.148526	ethylene	VGGSQFUCUMXWEO-UHFFFAOYSA-N	Organic compounds	Hydrocarbons	Unsaturated hydrocarbons	Unsaturated aliphatic hydrocarbons	Unsaturated aliphatic hydrocarbons	0	0
31-33: Manufacturing	3251: Basic Chemical Manufacturing	Butadiene, at plant	5d274fc8-65f3-3f3a-a583-f12cace7c494	RNA	UNIT_PROCESS	Numerous coproduct streams are produced during this process. Butadiene is produced as a coproduct in ethylene production. Fuel gas and off-gas are two other coproducts produced that are exported to another process for fuel use. When the fuel coproducts are exported from the hydrocracker, they carry with them the allocated share of the inputs and outputs for their production. The ratio of the mass…	1	kg	2.01364	0.00378787	0.000967367	6.16e-09	0.111536	0.0222558	0.181991	Butadiene	KAKZBPTYRLMSJV-UHFFFAOYSA-N	Organic compounds	Hydrocarbons	Unsaturated hydrocarbons	Olefins	Acyclic olefins	Alkadienes	0
31-33: Manufacturing	3252: Resin, Synthetic Rubber, and Artificial and Synthetic Fibers and Filaments Manufacturing	Polypropylene, PP, virgin resin, at plant	2e8facf6-46aa-4ddb-95de-a4e2a00eb2bb	RNA	UNIT_PROCESS	Includes material and energy requirements and environmental emissions for one kilogram of Polypropylene (PP) virgin resin production at the plant only (gate to gate). Polypropylene is manufactured by the polymerization of propylene using Ziegler-Natta catalysts. Commercial processes generally use titanium trichloride in combination with aluminum diethylmonochloride. Production processes vary and …	1	kg	2.05815	0.00385923	0.000535947	3.32e-09	3.763	0.0222558	0.226502	Polypropylene	NSYDMBURIUSUDH-RTWAWAEBSA-N	Organic compounds	Lipids and lipid-like molecules	Fatty Acyls	Fatty acids and conjugates	Long-chain fatty acids	0	0
31-33: Manufacturing	3252: Resin, Synthetic Rubber, and Artificial and Synthetic Fibers and Filaments Manufacturing	Polyvinyl chloride resin, suspension grade PVC; at plant	3dbccdda-2014-4239-ad1f-4e15c034942b	US	UNIT_PROCESS	This unit process represents the production of 1 kg of suspension grade PVC resin (S-PVC). This process represents all S-PVC produced in the United States. The studied system includes all processes involved in the PVC production process, including incoming transport.	1	kg	2.08421	0.00386407	0.000866199	2.92e-07	0.110844	0.0483134	0.25256	vinyl chloride	BZHJMEDXRYGGRV-UHFFFAOYSA-N	Organic compounds	Organohalogen compounds	Vinyl halides	Vinyl chlorides	Vinyl chlorides	0	0
31-33: Manufacturing	3252: Resin, Synthetic Rubber, and Artificial and Synthetic Fibers and Filaments Manufacturing	Polyethylene, high density, HDPE, virgin resin, at plant	2712f03a-80fe-4a2b-9005-ca9ba99f7eb3	RNA	UNIT_PROCESS	Includes material and energy requirements and environmental emissions for one kilogram of High-density polyethylene (HDPE) virgin resin production at the plant only (gate to gate). The HDPE resin is commonly polymerized in low pressure reactors. The three main reactor types used are gas-phase, slurry loop, and solution reactors. Only the gas-phase and slurry loop reactors were stated as the repre…	1	kg	2.09102	0.00388523	0.000451366	4.21e-09	0.117302	0.0551268	0.259373	ethylene	VGGSQFUCUMXWEO-UHFFFAOYSA-N	Organic compounds	Hydrocarbons	Unsaturated hydrocarbons	Unsaturated aliphatic hydrocarbons	Unsaturated aliphatic hydrocarbons	0	0
31-33: Manufacturing	3252: Resin, Synthetic Rubber, and Artificial and Synthetic Fibers and Filaments Manufacturing	Methylene diphenyl diisocyanate, MDI; at plant, mass and elemental alloc	0f0458b0-7af8-4194-b2b9-35fe606b1526	RNA	UNIT_PROCESS	The functional unit for this model is one kilogram of methylene diphenylene isocyanate (MDI). Phosgene, an incoming material in MDI production, is produced at the same plant as MDI, thus the collected LCI data could not be separated. Therefore, phosgene production is included in this dataset. The technical scope of this study is gate-to-gate and the system boundary includes incoming transport, ma…	1	kg	2.11855	0.00544332	0.00141898	9.4e-09	0.120065	0.0826582	0.286905	Methylene diphenyl diisocyanate	UPMLOUAZCHDJJD-UHFFFAOYSA-N	Organic compounds	Benzenoids	Benzene and substituted derivatives	Diphenylmethanes	Diphenylmethanes	0	0
31-33: Manufacturing	3252: Resin, Synthetic Rubber, and Artificial and Synthetic Fibers and Filaments Manufacturing	Polyethylene terephthalate, PET, virgin resin, at plant	2b2f738d-2044-462f-ba56-5112ee683cb6	US	UNIT_PROCESS	Includes material and energy requirements and environmental emissions for one kilogram of polyethylene terepthalate resin production. In this analysis, PET resin is only considered to be manufactured by the esterification of PTA with ethylene glycol and loss of water. No PET from dimethyl terephthalate (DMT) is considered in this dataset. PET from DMT are still used in North America for creating …	1	kg	2.13916	0.0033333	0.00129294	4.53e-07	0.098718	0.103269	0.307516	Polyethylene terephthalate	FYIBGDKNYYMMAG-UHFFFAOYSA-N	Organic compounds	Benzenoids	Benzene and substituted derivatives	Benzoic acids and derivatives	Phthalic acid and derivatives	0	0
31-33: Manufacturing	3251: Basic Chemical Manufacturing	Acrylonitrile, at plant	a2e7aa17-9318-3bb8-91d6-22a32a9e8019	RNA	LCI_RESULT	Complete inventory data and metadata are available in full in the final report and appendices, Cradle-to-Gate Life Cycle Inventory of Nine Plastic Resins and Four Polyurethane Precursors. This report has been extensively reviewed within Franklin Associates and has undergone partial critical review by ACC Plastics Division members and is available at: www.americanchemistry.com. Quantities may vary…	1	kg	2.2682	0.0108532	0.00036762	1.05e-08	0.157789	0.232307	0.436553	Acrylonitrile	NLHHRLWOUZZQLW-UHFFFAOYSA-N	Organic compounds	Organic nitrogen compounds	Organonitrogen compounds	Organic cyanides	Nitriles	0	0														44"	205.63	lb/ft	306.01	kg/m
31-33: Manufacturing	3251: Basic Chemical Manufacturing	Ethanol, denatured, corn dry mill	8e3e47ea-ed49-329e-8931-29115917bc81	RNA	UNIT_PROCESS		1	kg	2.37383	0.00287419	0.00116209	2.13e-08	0.0367114	0.337936	0.542182	Ethanol	LFQSCWFLJHTTHZ-UHFFFAOYSA-N	Organic compounds	Organic oxygen compounds	Organooxygen compounds	Alcohols and polyols	Primary alcohols	0	0
31-33: Manufacturing	3252: Resin, Synthetic Rubber, and Artificial and Synthetic Fibers and Filaments Manufacturing	Polyethylene, low-density, LDPE, virgin resin, at plant	6a12cba1-889d-4515-90f8-89feb8d662f2	RNA	UNIT_PROCESS	Includes material and energy requirements and environmental emissions for one kilogram of Low-density polyethylene (LDPE) virgin resin production. The LDPE resin is commonly polymerized in high pressure reactors. This is the standard technology for LDPE resin production. The two reactor types used are autoclaves and tubular reactors. Generally, tubular reactors operate at a higher average ethylen…	1	kg	2.38356	0.00449012	0.000504505	7.5e-09	0.137899	0.347662	0.551908	ethylene	VGGSQFUCUMXWEO-UHFFFAOYSA-N	Organic compounds	Hydrocarbons	Unsaturated hydrocarbons	Unsaturated aliphatic hydrocarbons	Unsaturated aliphatic hydrocarbons	0	0
Bridge Processes	USLCI to USEEIO	Chemicals organic, at plant Bridge; USLCI to USEEIO	442ab5b5-32f4-4de0-9aa7-fa989b0579af		UNIT_PROCESS	Bridge process to transparently convert from physical units, in USLCI, to values in 2012 producer price for connecting to background data in the USEEIO repository.	1	kg	2.38516	0.0053652	0.00649573	2.67e-06	0.051235	0.349264	0.55351	Chemicals organic	Self Classified	Organic Compounds
31-33: Manufacturing	3256: Soap, Cleaning Compound, and Toilet Preparation Manufacturing	Glycerine, at plant	a9114429-6fce-3296-b5d3-f0163e3fd76f	RNA	UNIT_PROCESS	Although a number of raw materials (coconut oil, palm oil, palm kernel oil, etc.) can be used to produce glycerine, palm kernel oil has been chosen as the raw material for the production of glycerine for this module as this is representative of 75% of U.S. supply. Methyl esters are a coproduct of the process for which credit has been given on a mass basis. Complete inventory data and metadata are…	1	kg	2.44991	0.0124832	0.00223887	4.12e-07	0.319374	0.414011	0.618258	Glycerine	PEDCQBHIVMGVHV-UHFFFAOYSA-N	Organic compounds	Organic oxygen compounds	Organooxygen compounds	Carbohydrates and carbohydrate conjugates	Sugar alcohols	0	0
31-33: Manufacturing	3251: Basic Chemical Manufacturing	Formic acid; electrochemical reduction of CO2; at plant	a0bada1b-1891-46af-81af-90d0664bee40	US	UNIT_PROCESS	The functional unit for this model is one kilogram of formic acid produced via the electrochemical reduction of carbon dioxide. The system boundary is cradle to gate and includes raw material extraction, manufacturing, and transport. The carbon dioxide is from captured carbon dioxide, the capturing and transporting impacts are not included. Electrode production via drop casting method and carbon …	1	kg	2.51242	0.00515313	0.000459191	4.69e-08	0.118316	0.476527	0.680774	Formic acid	BDAGIHXWWSANSR-UHFFFAOYSA-N	Organic compounds	Organic acids and derivatives	Carboxylic acids and derivatives	Carboxylic acids	Carboxylic acids	0	0
Bridge Processes	USLCI to USEEIO	Polycarboxylates, 40% active substance Bridge; USLCI to USEEIO	90f23038-0342-4df4-8c11-ae58f34c8e8d		UNIT_PROCESS	Bridge process to transparently convert from physical units, in USLCI, to values in 2012 producer price for connecting to background data in the USEEIO repository. _x000D_	1	kg	2.51496	0.00565719	0.00684924	2.82e-06	0.0540233	0.479068	0.683314	Polycarboxylates	GGAUUQHSCNMCAU-UHFFFAOYSA-N	Organic compounds	Organic acids and derivatives	Carboxylic acids and derivatives	0	0	0	0
31-33: Manufacturing	3251: Basic Chemical Manufacturing	Acrylonitrile; at plant	13abc978-777f-4929-9990-4f53976d032f	US	UNIT_PROCESS	This gate-to-gate unit process is for the production of 1 kg acrylonitrile by ammoxidation of proylene (Sohio process). The modeled system is only representative of key material and energy inputs required to produce acrylonitrile. Exchanges associated with production capital are not modeled. Production inventory data were developed using GREET 2019 and an Argonne National Laboratory Carbon Fiber …	1	kg	2.51697	0.00594718	0.000703103	4.6e-09	4.15697	0.481075	0.685321	Acrylonitrile	NLHHRLWOUZZQLW-UHFFFAOYSA-N	Organic compounds	Organic nitrogen compounds	Organonitrogen compounds	Organic cyanides	Nitriles	0	0														54"	301.7	lb/ft	448.978	kg/m
31-33: Manufacturing	3252: Resin, Synthetic Rubber, and Artificial and Synthetic Fibers and Filaments Manufacturing	Toluene diisocyanate, TDI; at plant; mass and elemental alloc	37a4ae86-eca4-4264-92d6-549534fb2262	RNA	UNIT_PROCESS	This gate-to-gate unit process represents the production of one kilogram of Toluene diisocyanate (TDI) produced in North America. The studied system boundary includes flows associated with upstream raw material extraction and processing, incoming transport, manufacturing of TDI, and disposal of process wastes. TDI is made by phosgenation of toluene diamine (TDA). The TDI data for this module incl…	1	kg	2.6934	0.00597994	0.00147552	7.63e-07	0.122217	0.657508	0.861754	Toluene diisocyanate	DVKJHBMWWAPEIU-UHFFFAOYSA-N	Organic compounds	Benzenoids	Benzene and substituted derivatives	Toluenes	Toluene diisocyanates	0	0
31-33: Manufacturing	3252: Resin, Synthetic Rubber, and Artificial and Synthetic Fibers and Filaments Manufacturing	Polybutadiene, butadiene rubber; at plant	fa60e60f-73f0-3e20-bb3a-073e4a9469cc	RNA	UNIT_PROCESS	The functional unit for this model is one kilogram of polybutadiene. The technical scope of this study is gate-to-gate and the system boundary includes incoming transport, manufacturing, and disposal of process wastes. Polybutadiene production can vary based on the source of butadiene, the modeled production pathway is through the dehydrogenation of n-butane or mixture of n-butanes and butenes fo…	1	kg	2.76934	0.00480843	0.00104703	6.34e-09	0.182849	0.73345	0.937697	Polybutadiene	IAQRGUVFOMOMEM-ONEGZZNKSA-N	Organic compounds	Hydrocarbons	Unsaturated hydrocarbons	Unsaturated aliphatic hydrocarbons	Unsaturated aliphatic hydrocarbons	0	0
31-33: Manufacturing	3252: Resin, Synthetic Rubber, and Artificial and Synthetic Fibers and Filaments Manufacturing	Polyol ether, for rigid foam polyurethane production, at plant	1d7ac207-310f-3366-8f9c-e951b61d31ce	RNA	LCI_RESULT	This cradle-to-gate system process represents the production of one kilogram of polyether polyol for rigid foam polyurethane produced in North America. The studied system boundary includes elementary flows associated with upstream raw material extraction and processing, incoming transport, manufacturing of polyether polyol for rigid foam polyurethane, and disposal of process wastes. The two produ…	1	kg	2.91759	0.00873196	0.00167306	5.6e-09	0.188274	0.881691	1.08594	polyether polyol	RVGRUAULSDPKGF-UHFFFAOYSA-N	Organic compounds	Organoheterocyclic compounds	Epoxides	0	Epoxides	0	0
31-33: Manufacturing	3251: Basic Chemical Manufacturing	Styrene; at plant	e2884390-2613-3d46-81d2-6051ecadc9c2	RNA	UNIT_PROCESS	The functional unit for this model is one kilogram of styrene. This styrene dataset includes the production of the amount of ethylbenzene required to produce 1 kg of styrene. The system boundary includes the gate-to-gate production of ethylbenzene and styrene. Incoming transport, manufacturing, and disposal of process wastes are included within this boundary. Ethylbenzene is produced by the alkyl…	1	kg	2.95803	0.00494602	0.00155927	7.84e-09	0.143145	0.922139	1.12639	Styrene	PPBRXRYQALVLMV-UHFFFAOYSA-N	Organic compounds	Benzenoids	Benzene and substituted derivatives	Styrenes	Styrenes	0	0
31-33: Manufacturing	3252: Resin, Synthetic Rubber, and Artificial and Synthetic Fibers and Filaments Manufacturing	Styrene-butadiene-styrene (SBS) block copolymer; average consumption mix; at plant	ff8209b1-8045-33a2-97fa-10176c57b0bd	RNA	LCI_RESULT	This cradle-to-gate, aggregated dataset is for 1 kg of SBS. It covers all relevant process steps and technologies for production of SBS used in liquid asphalt modification for paving and roofing applications, with high overall data quality. The aggregated system-level inventory is based on primary data from four companies at six sites in Europe, Mexico, and the United States.	1	kg	3.05248	0.00396933	0.000406276	8.09e-09	0.0969118	1.01658	1.22083	Styrene-butadiene-styrene	FACXGONDLDSNOE-UHFFFAOYSA-N	Organic compounds	Benzenoids	Benzene and substituted derivatives	Styrenes	Styrenes	0	0
31-33: Manufacturing	3252: Resin, Synthetic Rubber, and Artificial and Synthetic Fibers and Filaments Manufacturing	Polystyrene, general purpose, GPPS, resin; at plant	13821cca-f344-37b9-a367-0467be778061	RNA	UNIT_PROCESS	The functional unit for this model is one kilogram of general purpose polystyrene (GPPS). The technical scope of this study is gate-to-gate and the system boundary includes incoming transport, manufacturing, and disposal of process wastes. The technology used to manufacture GPPS in North America involves the mass polymerization of styrene in a series of reactors in the presence of initiators. Con…	1	kg	3.07169	0.00522219	0.00159632	5.91e-08	0.150151	1.03579	1.24004	styrene	PPBRXRYQALVLMV-UHFFFAOYSA-N	Organic compounds	Benzenoids	Benzene and substituted derivatives	Styrenes	Styrenes	0	0
31-33: Manufacturing	3252: Resin, Synthetic Rubber, and Artificial and Synthetic Fibers and Filaments Manufacturing	Polystyrene, expanded, EPS, virgin resin; batch suspension polymerization; industry average, at plant	cf1241fd-8c01-3412-9030-8650b8e75669	RNA	UNIT_PROCESS	This unit process represents the gate-to-gate production of 1000 kg of expanded polystyrene (EPS) resin using average technologies for North America in 2015 and 2016. Additional details on the technologies used in this process are available in the Technology description field at the bottom of this section.Â _x000D_ _x000D_ The system boundary includes: 1) raw material transport to plant processin…	1	kg	3.13268	0.00528237	0.00154888	9.33e-09	0.160546	1.09679	1.30103	styrene	PPBRXRYQALVLMV-UHFFFAOYSA-N	Organic compounds	Benzenoids	Benzene and substituted derivatives	Styrenes	Styrenes	0	0
31-33: Manufacturing	3252: Resin, Synthetic Rubber, and Artificial and Synthetic Fibers and Filaments Manufacturing	Polystyrene, high impact, HIPS, resin; at plant	d1c572b0-c244-3193-81fb-3a64bfb13e4d	RNA	UNIT_PROCESS	The functional unit for this model is one kilogram of high impact polystyrene (HIPS). The technical scope of this study is gate-to-gate and the system boundary includes incoming transport, manufacturing, and disposal of process wastes. The technology used to manufacture HIPS in North America involves dispensing styrene in water in a reactor and polymerizing in the presence of initiators and suspe…	1	kg	3.13324	0.00528197	0.00158756	5.92e-08	0.155945	1.09735	1.3016	styrene	PPBRXRYQALVLMV-UHFFFAOYSA-N	Organic compounds	Benzenoids	Benzene and substituted derivatives	Styrenes	Styrenes	0	0
31-33: Manufacturing	3252: Resin, Synthetic Rubber, and Artificial and Synthetic Fibers and Filaments Manufacturing	Acrylonitrile-butadiene-styrene, ABS, copolymer resin, at plant	0e42a306-ee2d-362e-8bc3-580000096459	RNA	UNIT_PROCESS	This gate-to-gate unit process represents the production of one kilogram of acrylonitrile-butadiene-styrene, ABS, copolymer resin produced in North America. The studied system boundary includes elementary flows associated with upstream raw material extraction and processing, incoming transport, manufacturing of ABS, and disposal of process wastes. The manufacture of ABS resin is accomplished by c…	1	kg	3.13946	0.00579927	0.00132831	6.11e-08	1.06895	1.10357	1.30782	Acrylonitrile-butadiene-styrene	XECAHXYUAAWDEL-UHFFFAOYSA-N	Organic compounds	Benzenoids	Benzene and substituted derivatives	Styrenes	Styrenes	0	0														60"	346.4	lb/ft	515.499	kg/m
31-33: Manufacturing	3252: Resin, Synthetic Rubber, and Artificial and Synthetic Fibers and Filaments Manufacturing	Styrene-butadiene-styrene (SBS) block copolymer; average consumption mix; at plant	29a4c9a9-eca6-403c-9a88-4e12b6c33933	RNA	UNIT_PROCESS	This cradle-to-gate, aggregated dataset is for 1 kg of SBS. It covers all relevant process steps and technologies for production of SBS used in liquid asphalt modification for paving and roofing applications, with high overall data quality. The unit-process inventory is based on primary data from four companies at six sites in Europe, Mexico, and the United States.	1	kg	3.14692	0.00612142	0.0360945	2.96e-08	0.194935	1.11103	1.31527	Styrene-butadiene-styrene	FACXGONDLDSNOE-UHFFFAOYSA-N	Organic compounds	Benzenoids	Benzene and substituted derivatives	Styrenes	Styrenes	0	0
31-33: Manufacturing	3261: Plastics Product Manufacturing	Injection molding, rigid LLDPE part, at plant	9fe670f2-0846-377e-8b15-db170d54ac32	RNA	UNIT_PROCESS	For each kilogram of plastic part fabrication, the amount of incoming corrugated box material is equivalent to that coming out of the process as it is purchased to be used as shipping packaging. An average of 0.045 kg of rigid plastic part scrap is produced for every kilogram of injection molded parts produced; this scrap is sold for recycling. The remaining solid waste generated from the facilit…	1	kg	3.15955	0.0062245	0.000715098	2.38e-08	0.173836	1.12365	1.3279	ethylene	VGGSQFUCUMXWEO-UHFFFAOYSA-N	Organic compounds	Hydrocarbons	Unsaturated hydrocarbons	Unsaturated aliphatic hydrocarbons	Unsaturated aliphatic hydrocarbons	0	0
31-33: Manufacturing	3261: Plastics Product Manufacturing	Injection molding, rigid polypropylene part, at plant	89a2b59a-1ca2-34f5-acc8-a8eaaa6fa870	RNA	UNIT_PROCESS	For each kilogram of plastic part fabrication, the amount of incoming corrugated box material is equivalent to that coming out of the process as it is purchased to be used as shipping packaging. An average of 0.045 kg of rigid plastic part scrap is produced for every kilogram of injection molded parts produced; this scrap is sold for recycling. The remaining solid waste generated from the facilit…	1	kg	3.24017	0.00633742	0.000813169	2.43e-08	3.94592	1.20428	1.40853	Polypropylene	NSYDMBURIUSUDH-RTWAWAEBSA-N	Organic compounds	Lipids and lipid-like molecules	Fatty Acyls	Fatty acids and conjugates	Long-chain fatty acids	0	0
31-33: Manufacturing	3252: Resin, Synthetic Rubber, and Artificial and Synthetic Fibers and Filaments Manufacturing	Phenol formaldehyde, at plant	0bb53c29-31b1-3e8c-87ac-a2ef6793f8f2	RNA	UNIT_PROCESS	Base process data presented with allocations to within process co-products noted. Refer to allocation worksheet for specifics. All allocations performed using mass or volume., early 90's cradle-to-gate profile first published by the ATHENA Institute (1993) and adapted for CORRIM use Important note: although most of the data in the US LCI database has undergone some sort of review, the database as…	1	kg	3.27855	0.00576676	0.00158728	1.84e-08	0.18888	1.24266	1.4469	Phenol formaldehyde	SLGWESQGEUXWJQ-UHFFFAOYSA-N	Organic compounds	Benzenoids	Phenols	1-hydroxy-4-unsubstituted benzenoids	1-hydroxy-4-unsubstituted benzenoids	0	0
31-33: Manufacturing	3252: Resin, Synthetic Rubber, and Artificial and Synthetic Fibers and Filaments Manufacturing	Polyol ether, for flexible foam polyurethane production, at plant	44a82a4a-95fd-3c31-9829-cf0763dd3a93	RNA	UNIT_PROCESS	This gate-to-gate unit process represents the production of one kilogram of polyether polyol for flexible foam polyurethane produced in North America. The studied system boundary includes elementary flows associated with upstream raw material extraction and processing, incoming transport, manufacturing of polyether polyol for flexible foam polyurethane, and disposal of process wastes. The four pr…	1	kg	3.58234	0.00751178	0.000841757	3.55e-08	2.65046	1.54644	1.75069	polyether polyol	RVGRUAULSDPKGF-UHFFFAOYSA-N	Organic compounds	Organoheterocyclic compounds	Epoxides	0	Epoxides	0	0
Bridge Processes	USLCI to USEEIO	Citric acid Bridge; USLCI to USEEIO	86e35eee-eb19-4dbf-92bb-c8f4f99f7aa3		UNIT_PROCESS	Bridge process to transparently convert from physical units, in USLCI, to values in 2012 producer price for connecting to background data in the USEEIO repository. _x000D_	1	kg	3.63453	0.00817555	0.00989826	4.07e-06	0.0780724	1.59863	1.80288	Citric acid	KRKNYBCHXYNGOX-UHFFFAOYSA-N	Organic compounds	Organic acids and derivatives	Carboxylic acids and derivatives	Tricarboxylic acids and derivatives	Tricarboxylic acids and derivatives	0	0
31-33: Manufacturing	3251: Basic Chemical Manufacturing	Propylene oxide, at plant	fa3871c0-d563-3300-9ec7-f26aafdabfa5	RNA	UNIT_PROCESS	This gate-to-gate unit process represents the production of one kilogram of propylene oxide produced in North America. The studied system boundary includes elementary flows associated with upstream raw material extraction and processing, incoming transport, manufacturing of propylene oxide, and disposal of process wastes. This dataset is a weighted average of three technologies based on an estima…	1	kg	3.73702	0.00763783	0.000860044	2.68e-08	3.062	1.70113	1.90537	Propylene oxide	GOOHAUXETOMSMM-UHFFFAOYSA-N	Organic compounds	Organoheterocyclic compounds	Epoxides	0	Epoxides	0	0
31-33: Manufacturing	3252: Resin, Synthetic Rubber, and Artificial and Synthetic Fibers and Filaments Manufacturing	Polyol ether, for rigid foam polyurethane production, at plant	7095d0dc-7ae2-3d72-845e-9158ad075fc1	RNA	LCI_RESULT	Heat was a coproduct for one producer of polyether polyol for use in rigid foam polyurethane. The energy for exported heat was reported separately as recovered energy. Complete inventory data and metadata are available in full in the final report and appendices, Cradle-to-Gate Life Cycle Inventory of Nine Plastic Resins and Four Polyurethane Precursors. This report has been extensively reviewed w…	1	kg	3.88962	0.0157454	0.000526414	1.68e-07	0.202778	1.85372	2.05797	polyether polyol	RVGRUAULSDPKGF-UHFFFAOYSA-N	Organic compounds	Organoheterocyclic compounds	Epoxides	0	Epoxides	0	0
31-33: Manufacturing	3251: Basic Chemical Manufacturing	Ethanol, denatured, wheat straw, biochemical	7aa8e2ff-0e2f-3e6c-b168-ec5168b4be6a	RNA	UNIT_PROCESS		1	kg	3.95091	0.0115334	1.21752	9.36e-09	0.0685621	1.91501	2.11926	Ethanol	LFQSCWFLJHTTHZ-UHFFFAOYSA-N	Organic compounds	Organic oxygen compounds	Organooxygen compounds	Alcohols and polyols	Primary alcohols	0	0
31-33: Manufacturing	3261: Plastics Product Manufacturing	Thermoforming, rigid polypropylene part, at plant	18c37a18-0ddd-3944-b9b1-458410215233	RNA	UNIT_PROCESS	The amount of incoming corrugated box material is equivalent to that coming out of the process as it is purchased to be used as shipping packaging for finished thermoformed items. An average of 0.149 pounds of rigid plastic part scrap is produced for every kilogram of thermoformed parts produced; this scrap is sold for recycling. The remaining solid waste generated from the facilities surveyed in…	1	kg	4.08868	0.00803275	0.00100138	3.46e-08	4.44735	2.05278	2.25703	Polypropylene	NSYDMBURIUSUDH-RTWAWAEBSA-N	Organic compounds	Lipids and lipid-like molecules	Fatty Acyls	Fatty acids and conjugates	Long-chain fatty acids	0	0
31-33: Manufacturing	3251: Basic Chemical Manufacturing	Enzyme, Cellulase, Novozyme Celluclast	3dd59224-ecba-3fb1-a2c9-9c01947b08b1	RER	UNIT_PROCESS	based on Figure B. Values recieved from Novozyme. Inventory in terms of equivalents.	1	kg	4.0894	0.015277	0	0	0.0180296	2.05351	2.25775	Cellulase	FYGDTMLNYKFZSV-CSHPIKHBSA-N	Organic compounds	Organic oxygen compounds	Organooxygen compounds	Carbohydrates and carbohydrate conjugates	Oligosaccharides	0	0
31-33: Manufacturing	3261: Plastics Product Manufacturing	EPS insulation board, at plant	66691548-5be9-3c87-bf87-2f38136bc7bf	RNA	UNIT_PROCESS	EPS board manufacturing data from 2008, EPS resin production data from 2005	1	kg	4.22848	0.00740946	0.0018667	1.56e-08	0.268253	2.19259	2.39684	styrene	PPBRXRYQALVLMV-UHFFFAOYSA-N	Organic compounds	Benzenoids	Benzene and substituted derivatives	Styrenes	Styrenes	0	0
31-33: Manufacturing	3252: Resin, Synthetic Rubber, and Artificial and Synthetic Fibers and Filaments Manufacturing	Vinyl ester resin; at plant	5fea6b91-f71b-4a8f-864f-b64af87e8b75	US	UNIT_PROCESS	This gate-to-gate unit process represents the production of one kilogram of vinyl ester resin produced in the United States. The studied system boundary includes flows associated with upstream raw material extraction and processing, incoming transport, manufacturing of vinyl ester resin, and disposal of process wastes. The four producers and five facilities that provided data for this average dat…	1	kg	4.34946	0.00761939	0.0011317	1.41e-08	0.20931	2.31356	2.51781	Vinyl ester	XTXRWKRVRITETP-UHFFFAOYSA-N	Organic compounds	Organic acids and derivatives	Carboxylic acids and derivatives	Carboxylic acid derivatives	Carboxylic acid esters	Enol esters	0
31-33: Manufacturing	3251: Basic Chemical Manufacturing	Enzyme, Glucoamylase, Novozyme Spirizyme	5a782377-d196-304c-baec-fea559a4dfe2	RER	UNIT_PROCESS	based on Figure 3 "B" of reference document. Inventory in terms of equivalents.	1	kg	4.4	0.009	0	0	0.014392	2.36411	2.56835	Glucoamylase	QQHPVSJHUYFSSW-UHFFFAOYSA-N	Organic compounds	Organic oxygen compounds	Organooxygen compounds	Carbonyl compounds	0	0	0
31-33: Manufacturing	3251: Basic Chemical Manufacturing	Ethanol, denatured, switchgrass, biochemical	0898854c-e38f-3d23-880f-f8da7d65ca0c	RNA	UNIT_PROCESS		1	kg	5.96607	0.0186854	1.41886	1.09e-08	0.120075	3.93017		Ethanol	LFQSCWFLJHTTHZ-UHFFFAOYSA-N	Organic compounds	Organic oxygen compounds	Organooxygen compounds	Alcohols and polyols	Primary alcohols	0	0
31-33: Manufacturing	3252: Resin, Synthetic Rubber, and Artificial and Synthetic Fibers and Filaments Manufacturing	Methylene diphenyl diisocyanate, MDI, at plant, US PNW	0991445e-ac72-30ac-9bef-aefcbd6be3cd	RNA	UNIT_PROCESS	Base process data presented with allocations to within process co-products noted. Refer to allocation worksheet for specifics. All allocations performed using mass or volume. To take profile back to cradle the user must add US LCI profile information for PNW LVL and SE OSB modules. Resin adhesive cradle-to-gate LCI is provided for easy reference., Data reproduced here from US SE OSB module Import…	1	kg	6.85993	0.0139864	0.00855447	3.45e-08	0.395632	4.82404		Methylene diphenyl diisocyanate	UPMLOUAZCHDJJD-UHFFFAOYSA-N	Organic compounds	Benzenoids	Benzene and substituted derivatives	Diphenylmethanes	Diphenylmethanes	0	0
31-33: Manufacturing	3252: Resin, Synthetic Rubber, and Artificial and Synthetic Fibers and Filaments Manufacturing	Epoxy; at plant	2daa9b57-fd08-4bdf-9e15-2ec7a432aa70	US	UNIT_PROCESS	This gate-to-gate unit process is for the production of 1 kg epoxy. The modeled system is only representative of key material and energy inputs required to produce epoxy. Exchanges associated with production capital are not modeled. Production inventory data were developed using GREET 2019.	1	kg	6.94041	0.011509	0.00109128	2.17e-08	0.314541	4.90451		Epoxy	RYSXGWPNVZQNNB-UHFFFAOYSA-N	Organic compounds	Organoheterocyclic compounds	Epoxides	0	Epoxides	0	0
31-33: Manufacturing	3252: Resin, Synthetic Rubber, and Artificial and Synthetic Fibers and Filaments Manufacturing	Methylene diphenyl diisocyanate, MDI, at plant, US SE	4b01543f-29f1-3797-a8d7-5957d97a7fd3	RNA	UNIT_PROCESS	Base process data presented with allocations to within process co-products noted. Refer to allocation worksheet for specifics. All allocations performed using mass or volume., European profile adjusted for US production Important note: although most of the data in the US LCI database has undergone some sort of review, the database as a whole has not yet undergone a formal validation process. Plea…	1	kg	7.3178	0.017493	0.00861368	3.46e-08	0.426193	5.28191		Methylene diphenyl diisocyanate	UPMLOUAZCHDJJD-UHFFFAOYSA-N	Organic compounds	Benzenoids	Benzene and substituted derivatives	Diphenylmethanes	Diphenylmethanes	0	0
31-33: Manufacturing	3252: Resin, Synthetic Rubber, and Artificial and Synthetic Fibers and Filaments Manufacturing	Polyacrylonitrile	9837ad08-84b1-4c5b-a2f2-c1b8eb07e754	US	UNIT_PROCESS	This gate-to-gate unit process is for the production of 1 kg polyacrylonitrile (PAN). The modeled system is only representative of key material and energy inputs required to produce polyacrylonitrile. Exchanges associated with production capital are not modeled. Production inventory data were developed using GREET 2019 and an Argonne National Laboratory Carbon Fiber pathway report.	1	kg	8.21876	0.0223341	0.0018587	3.78e-08	4.26606	6.18287		Acrylonitrile	NLHHRLWOUZZQLW-UHFFFAOYSA-N	Organic compounds	Organic nitrogen compounds	Organonitrogen compounds	Organic cyanides	Nitriles	0	0
31-33: Manufacturing	3252: Resin, Synthetic Rubber, and Artificial and Synthetic Fibers and Filaments Manufacturing	Methyl methacrylate, MMA; at plant	9730bd3a-e5fa-4804-842a-8ff625b39a4d	US	UNIT_PROCESS	This gate-to-gate unit process is for the production of 1 kg methyl methacrylate (MMA). The modeled system is only representative of key material and energy inputs required to produce methyl methacrylate. Exchanges associated with production capital are not modeled. Production inventory data were developed using GREET 2019 and an Argonne National Laboratory Carbon Fiber pathway report.	1	kg	9.46398	0.0230083	0.00237844	3.03e-08	0.453269	7.42809		Methyl methacrylate	VVQNEPGJFQJSBK-UHFFFAOYSA-N	Organic compounds	Organic acids and derivatives	Carboxylic acids and derivatives	Carboxylic acid derivatives	Carboxylic acid esters	Alpha,beta-unsaturated carboxylic esters	Enoate esters
31-33: Manufacturing	3251: Basic Chemical Manufacturing	Ethanol, 85%, at blending terminal, 2022	64c379de-b24a-36d0-9170-d61d9d9d7278	RNA	UNIT_PROCESS	transport of gasoline is accounted by using the ecoinvent "petrol, at regional storage" process which includes transport to refueling station as well as the operation of the refueling station. The process of blending (and its energy use) is included in this and the related process, "E85, at blending terminal", as well as the infrastructure for additional terminals and blending apparatus. Infrastr…	1	kg	10.0355	0.0446584	0.513914	5.4e-07	1.2837	7.9996		Ethanol	LFQSCWFLJHTTHZ-UHFFFAOYSA-N	Organic compounds	Organic oxygen compounds	Organooxygen compounds	Alcohols and polyols	Primary alcohols	0	0
31-33: Manufacturing	3251: Basic Chemical Manufacturing	Ethanol, denatured, mixed feedstocks, at conversion facility, 2022	1975f735-687a-39ea-96e7-e890e5a5bb51	RNA	UNIT_PROCESS		1	kg	12.1984	0.0548092	0.634034	6.65e-07	1.57274	10.1625		Ethanol	LFQSCWFLJHTTHZ-UHFFFAOYSA-N	Organic compounds	Organic oxygen compounds	Organooxygen compounds	Alcohols and polyols	Primary alcohols	0	0
31-33: Manufacturing	3251: Basic Chemical Manufacturing	Ethanol, denatured, at refueling station, 2022	da8e9d9f-c0e2-3c9b-9d0a-f7e5f1667639	RNA	UNIT_PROCESS	The ethanol was denatured at the conversion facility, so is 95.25v% ethanol and 4.75v% gasoline (3.95w% denaturant). Data for this process is mainly drawn from Reynolds, 2006 (aka DAI, 2006). It is assumed that the DAI report covers the transport the ethanol to the blending terminal (the "destination" of the report); distance for the subsequent transport to refueling station is included in this p…	1	kg	12.2167	0.0548624	0.634047	6.65e-07	1.57462	10.1809		Ethanol	LFQSCWFLJHTTHZ-UHFFFAOYSA-N	Organic compounds	Organic oxygen compounds	Organooxygen compounds	Alcohols and polyols	Primary alcohols	0	0
31-33: Manufacturing	3251: Basic Chemical Manufacturing	Ethanol, denatured, corn stover, biochemical	0879167f-989b-3e3b-b9c5-3c07ea0a3f8e	RNA	UNIT_PROCESS		1	kg	29.331	0.0816241	1.40654	6.56e-08	2.41486	27.2951		Ethanol	LFQSCWFLJHTTHZ-UHFFFAOYSA-N	Organic compounds	Organic oxygen compounds	Organooxygen compounds	Alcohols and polyols	Primary alcohols	0	0
31-33: Manufacturing	3251: Basic Chemical Manufacturing	Ethanol, denatured, forest residues, thermochem	d9cadd89-4203-375a-903a-63197cd29c6a	RNA	UNIT_PROCESS	Data curators applied allocation based on the underlying study (12/24). Mixed alcohols are a co-product in the thermochemical process, and its impact is accounted for by means of an energy allocation between ethanol and mixed alcohols based on their LHV. (Hsu, et al., 2010) The term â€œmixed alcoholsâ€ refers to a mixture of C1 â€“ C8 alcohols, with preference towards the higher alcohols (C2-C6)…	1	kg	46.4068	0.302251	0.867708	4.99e-06	9.45053	44.3709		Ethanol	LFQSCWFLJHTTHZ-UHFFFAOYSA-N	Organic compounds	Organic oxygen compounds	Organooxygen compounds	Alcohols and polyols	Primary alcohols	0	0
Bridge Processes	USLCI to USEEIO	Polyvinylfluoride Bridge; USLCI to USEEIO	080e1cca-c723-4941-b238-ef5af1e5a8a3		UNIT_PROCESS	Bridge process to transparently convert from physical units, in USLCI, to values in 2012 producer price for connecting to background data in the USEEIO repository. _x000D_	1	kg	49.0729	0.0975282	0.0315843	1.49e-05	1.32711	47.037		Polyvinylfluoride	XUCNUKMRBVNAPB-UHFFFAOYSA-N	Organic compounds	Organohalogen compounds	Vinyl halides	Vinyl fluorides	Vinyl fluorides	0	0
								Including GWP Outliers
								FLCAC Organic Compounds	Min	0.00334653	8.72e-06	0	0	0.000222245
					Count	96			Low (20th Percentile)	1.01377	0.00179286	0.00023222	1.87e-09	0.0318804
									Q1 (25th Percentile)	1.33608	0.00268132	0.00029963	2.92e-09	0.0410045
									Median	2.03589	0.00436923	0.000855811	9.38e-09	0.107859
									Q3 (75th Percentile)	3.1797	0.007624	0.00176845	4.995e-08	0.204411
									High (80th Percentile)	3.73702	0.009	0.00197188	1.68e-07	0.314541
									Max	49.0729	0.302251	1.41886	1.49e-05	9.45053
									IQR	1.84362	0.00494268	0.00146882	4.703e-08	0.163406
									Lower outlier limit	-1.42935	-0.0047327	-0.0019036	-6.7625e-08	-0.204105
									Upper outlier limit	5.94514	0.015038	0.00397167	1.20495e-07	0.449521
									MAD	1.06629
									MAD-COV	0.523745
								GWP Outliers Removed
								FLCAC Organic Compounds	Min	0.00334653	8.72e-06	0	0	0.000222245
									Low (20th Percentile)	0.83271	0.00145778	0.000212535	1.582e-09	0.0288131
									Median	1.83165	0.00386165	0.000709101	8.02e-09	0.0956795
									High (80th Percentile)	3.09608	0.00626967	0.00160632	5.914e-08	0.186708
									Max	4.4	0.0157454	1.21752	4.07e-06	4.44735
									MAD	0.839818
									MAD-COV	0.458504

## Sheet: Superclasses
NAICS Category	NAICS Subcategory	Name	UUID	Location	Process Type	Description	Amount	Unit	GWP [kg CO2 eq]	AP [kg SO2 eq]	EP [kg N eq]	ODP [kg CFC-11 eq]	POCP [kg O3 eq]	ABS(GWP-GWP_med)	Compound/Substance Name	InChIKey	Kingdom	Superclass	Class	Subclass	Parent level 1	Parent level 2	Parent level 3
Superclass: Benzenoids
31-33: Manufacturing	3252: Resin, Synthetic Rubber, and Artificial and Synthetic Fibers and Filaments Manufacturing	Phenol formaldehyde resin, neat, 47% solids	cd04cced-a75c-30c6-b05f-1fe6fbefb934	RNA	UNIT_PROCESS	PF resin weight given as liquid at 47% solids. Important note: although most of the data in the US LCI database has undergone some sort of review, the database as a whole has not yet undergone a formal validation process. Please email comments to lci@nrel.gov. This PF process has been reviewed by 6 industry representatives and 2 reviewers from a peer review journal	1	kg	0.330999	0.000883848	6.55e-05	1.77e-09	0.0251543	1.67003	Phenol formaldehyde	SLGWESQGEUXWJQ-UHFFFAOYSA-N	Organic compounds	Benzenoids	Phenols	1-hydroxy-4-unsubstituted benzenoids	1-hydroxy-4-unsubstituted benzenoids	0	0
31-33: Manufacturing	3252: Resin, Synthetic Rubber, and Artificial and Synthetic Fibers and Filaments Manufacturing	Phenol resorcinol formaldehyde	353b477b-8319-3538-b2a4-c771e17424de	RNA	UNIT_PROCESS	PRF resin as liquid at 60% solids. Important note: although most of the data in the US LCI database has undergone some sort of review, the database as a whole has not yet undergone a formal validation process. Please email comments to lci@nrel.gov. This PRF process has been reviewed by 6 industry representatives and 2 reviewers from a peer review journal	1	kg	0.416265	0.00110097	0.00493994	6.31e-09	0.0323736	1.58477	Phenol resorcinol formaldehyde	QDNBHWFDWXWFTG-UHFFFAOYSA-N	Organic compounds	Benzenoids	Phenols	Benzenediols	Resorcinols	0	0					Key:
31-33: Manufacturing	3259: Other Chemical Product and Preparation Manufacturing	Recycled postconsumer polyethylene teraphthalate (PET) flake; at plant	f7b7280d-f372-3a4b-86cf-caa588ca67ea	RNA	UNIT_PROCESS	This unit process LCI represents additional separation and processing of postconsumer polyethylene teraphthalate (PET) resin by a reclaimer to convert the received material into clean resin ready for use in manufacturing. The system boundary starts with the collection of postconsumer plastics and ends with clean postconsumer PET flake. Includes removal of foreign material and washing. Does not in…	1	kg	0.555141	0.000952497	0.0003256	4.13e-09	0.0277094	1.44589	polyethylene terephthalate	FYIBGDKNYYMMAG-UHFFFAOYSA-N	Organic compounds	Benzenoids	Benzene and substituted derivatives	Benzoic acids and derivatives	Phthalic acid and derivatives	0	0					GWP Outlier
31-33: Manufacturing	3259: Other Chemical Product and Preparation Manufacturing	Recycled postconsumer polyethylene teraphthalate (PET) pellet; at plant	22ebc7fb-f03f-37dc-be57-b73d2c577414	RNA	UNIT_PROCESS	This unit process includes material and energy inputs needed to pelletize recycled postconsumer polyethylene teraphthalate (PET) flakes. Incoming PET flakes are included and no loss is assumed during the conversion process to pellets.	1	kg	0.86615	0.00152856	0.000372911	8.38e-09	0.0419251	1.13488	Polyethylene terephthalate	FYIBGDKNYYMMAG-UHFFFAOYSA-N	Organic compounds	Benzenoids	Benzene and substituted derivatives	Benzoic acids and derivatives	Phthalic acid and derivatives	0	0					Not GWP Outlier
31-33: Manufacturing	3251: Basic Chemical Manufacturing	Xylenes, mixed, produced from naphtha, at plant, kg	9fcf5696-e172-42da-a010-e8d577e2bbd7	RNA	UNIT_PROCESS	Mixed xylenes are created as a coproduct of benzene and toluene from one of three sourcesâ€”pyrolysis gasoline from steam cracking, naphtha from the refining process, or coke oven gas from coal pyrolysis. This analysis considers the production from the catalytic reforming of naphtha from a refinery. _x000D_ _x000D_ The reforming processes are used to convert paraffinic hydrocarbon streams into ar…	1	kg	1.01377	0.0013347	0.00176503	7.95e-09	0.0488923	0.987268	Xylene	CTQNGGLPUBDAKN-UHFFFAOYSA-N	Organic compounds	Benzenoids	Benzene and substituted derivatives	Xylenes	o-Xylenes	0	0
31-33: Manufacturing	3251: Basic Chemical Manufacturing	Toluene, at plant	2d57ab6d-6b06-32e6-a44b-8ffcd5d94176	RNA	UNIT_PROCESS	Products obtained from the platforming process include aromatic compounds (benzene, toluene, xylene), chemical hydrogen, light gas, and liquefied petroleum gas. Complete inventory data and metadata are available in full in the final report and appendices, Cradle-to-Gate Life Cycle Inventory of Nine Plastic Resins and Four Polyurethane Precursors. This report has been extensively reviewed within F…	1	kg	1.06336	0.00250516	0.00197188	8.42e-09	0.0657926	0.937678	Toluene	YXFVVABEGXRONW-UHFFFAOYSA-N	Organic compounds	Benzenoids	Benzene and substituted derivatives	Toluenes	Toluenes	0	0
31-33: Manufacturing	3251: Basic Chemical Manufacturing	Benzene, at plant	e07beee7-4b4c-350a-bcaf-ec71882bbb69	RNA	UNIT_PROCESS	Numerous aromatic coproduct streams are produced during this process. Fuel gas and off-gas were two of the coproducts produced that were exported to another process for fuel use. Pyrolysis gas and catalytic reformate account for 70 percent of the world production of benzene. It is estimated that one-third of benzene production is from pyrolysis gasoline and two-thirds are produced from catalytic …	1	kg	1.34046	0.00309254	0.00171584	7.49e-09	0.0835488	0.660571	Benzene	UHOVQNZJYSORNB-UHFFFAOYSA-N	Organic compounds	Benzenoids	Benzene and substituted derivatives	0	Benzene and substituted derivatives	0	0
31-33: Manufacturing	3251: Basic Chemical Manufacturing	Paraxylene, at plant, kg	d32a7e23-c6c0-400a-8134-656a3e13c11f	RNA	UNIT_PROCESS	Includes material and energy requirements and environmental emissions for one kilogram of paraxylene. Reformate feedstock rich in xylenes is fractionated to obtain a stream rich in the para-isomer. The ortho isomer is first separated off by distillation. A crystallization unit is then used to separate the meta and para isomers using adsorption of the paraxylene isomer on a molecular sieve adsorbe…	1	kg	1.40784	0.00179286	0.00182726	1.44e-08	0.0626678	0.593197	Paraxylene	URLKBWYHVLBVBO-UHFFFAOYSA-N	Organic compounds	Benzenoids	Benzene and substituted derivatives	Xylenes	p-Xylenes	0	0
31-33: Manufacturing	3252: Resin, Synthetic Rubber, and Artificial and Synthetic Fibers and Filaments Manufacturing	Phenol resorcinol formaldehyde	401862df-2017-386b-807e-5892047e02be	RNA	LCI_RESULT	Input and output quantities (CO2, hydrocarbons, HCl, methane, nitrogen oxides, nitrous oxide, and sulfur dioxide) adjusted to align with report: https://corrim.org/wp-content/uploads/2017/12/WFS_SI_LCI_Formaldehyde-based_Resins_in_Wood_Composites-Resources_Emissions_Energy_Carbon.pdf. Inputs and Outputs do not reflect complete LCI in report. _x000D_ _x000D_ Base process data presented with alloca…	1	kg	1.41564	0.00403622	0.00023222	0	0.0920847	0.585389	Phenol resorcinol formaldehyde	QDNBHWFDWXWFTG-UHFFFAOYSA-N	Organic compounds	Benzenoids	Phenols	Benzenediols	Resorcinols	0	0
31-33: Manufacturing	3251: Basic Chemical Manufacturing	Purified terephthalic acid, PTA; at plant	e893cef4-aab1-4b77-944d-1dc4f669419a	RNA	UNIT_PROCESS	The main production method for PTA in North America is by the Amoco technology. Crude terephthalic acid is manufactured primarily by the oxidation of paraxylene in the liquid phase. Liquid paraxylene, acetic acid, and a catalyst, such as manganese or cobalt bromides, are combined as the liquid feed to the oxidizers. The temperature of this exothermic reaction is maintained at about 200Â° C (Lloyd…	1	kg	1.4213	0.00197419	0.001272	5.23e-07	0.061726	0.579734	terephthalic acid	KKEYFWRCBNTPAC-UHFFFAOYSA-N	Organic compounds	Benzenoids	Benzene and substituted derivatives	Benzoic acids and derivatives	Phthalic acid and derivatives	0	0
31-33: Manufacturing	3252: Resin, Synthetic Rubber, and Artificial and Synthetic Fibers and Filaments Manufacturing	Toluene diisocyanate, TDI; at plant; mass alloc	6f2532e9-d9c0-368e-89a2-0bd48adb4dab	RNA	UNIT_PROCESS	This gate-to-gate unit process represents the production of one kilogram of Toluene diisocyanate (TDI) produced in North America. The studied system boundary includes flows associated with upstream raw material extraction and processing, incoming transport, manufacturing of TDI, and disposal of process wastes. TDI is made by phosgenation of toluene diamine (TDA). The TDI data for this module incl…	1	kg	1.77607	0.00382302	0.000841756	7.6e-07	0.0828591	0.22496	Toluene diisocyanate	DVKJHBMWWAPEIU-UHFFFAOYSA-N	Organic compounds	Benzenoids	Benzene and substituted derivatives	Toluenes	Toluene diisocyanates	0	0
31-33: Manufacturing	3252: Resin, Synthetic Rubber, and Artificial and Synthetic Fibers and Filaments Manufacturing	Methylene diphenyl diisocyanate, MDI; at plant, mass alloc	d1bf60a0-272b-3ef0-951c-7febc0546d58	RNA	UNIT_PROCESS	The functional unit for this model is one kilogram of methylene diphenylene isocyanate (MDI). Phosgene, an incoming material in MDI production, is produced at the same plant as MDI, thus the collected LCI data could not be separated. Therefore, phosgene production is included in this dataset. The technical scope of this study is gate-to-gate and the system boundary includes incoming transport, ma…	1	kg	1.82127	0.00439382	0.00100778	1.25e-08	0.10103	0.179768	Methylene diphenyl diisocyanate	UPMLOUAZCHDJJD-UHFFFAOYSA-N	Organic compounds	Benzenoids	Benzene and substituted derivatives	Diphenylmethanes	Diphenylmethanes	0	0
31-33: Manufacturing	3251: Basic Chemical Manufacturing	Aniline; at plant	363e9105-a6ea-356e-a537-06c9facf5b14	RNA	UNIT_PROCESS	The functional unit for this model is one kilogram of aniline. This aniline dataset includes nitrobenzene production and has been aggregated with incoming nitric acid LCI data. The technical scope includes the gate-to-gate production of nitric acid, nitrobenzene, and aniline. The system boundary includes incoming transport, manufacturing, and disposal of process wastes. The aniline dataset repres…	1	kg	1.82675	0.00466079	0.00162132	8.72e-09	0.123864	0.174285	Aniline	PAYRUJLWNCNPSJ-UHFFFAOYSA-N	Organic compounds	Benzenoids	Benzene and substituted derivatives	Aniline and substituted anilines	Aniline and substituted anilines	0	0
31-33: Manufacturing	3252: Resin, Synthetic Rubber, and Artificial and Synthetic Fibers and Filaments Manufacturing	Phenol resorcinol formaldehyde hardener	09f2356f-629a-3305-8411-99967cf4a9b3	RNA	LCI_RESULT	Base process data presented with allocations to within process co-products noted. Refer to allocation worksheet for specifics. All allocations performed using mass or volume. To take profile back to cradle the user must add LCI profile information for PNW dry and rough green lumber from PNW dry lumber LCI module. Cradle-to-gate LCI information presented for PRF and MUF resins and hardeners which …	1	kg	1.88352	0.01085	0.000376284	0	0.221668	0.117519	Phenol resorcinol formaldehyde	QDNBHWFDWXWFTG-UHFFFAOYSA-N	Organic compounds	Benzenoids	Phenols	Benzenediols	Resorcinols	0	0
31-33: Manufacturing	3252: Resin, Synthetic Rubber, and Artificial and Synthetic Fibers and Filaments Manufacturing	Methylene diphenyl diisocyanate, MDI; at plant, mass and elemental alloc	0f0458b0-7af8-4194-b2b9-35fe606b1526	RNA	UNIT_PROCESS	The functional unit for this model is one kilogram of methylene diphenylene isocyanate (MDI). Phosgene, an incoming material in MDI production, is produced at the same plant as MDI, thus the collected LCI data could not be separated. Therefore, phosgene production is included in this dataset. The technical scope of this study is gate-to-gate and the system boundary includes incoming transport, ma…	1	kg	2.11855	0.00544332	0.00141898	9.4e-09	0.120065	0.117519	Methylene diphenyl diisocyanate	UPMLOUAZCHDJJD-UHFFFAOYSA-N	Organic compounds	Benzenoids	Benzene and substituted derivatives	Diphenylmethanes	Diphenylmethanes	0	0
31-33: Manufacturing	3252: Resin, Synthetic Rubber, and Artificial and Synthetic Fibers and Filaments Manufacturing	Polyethylene terephthalate, PET, virgin resin, at plant	2b2f738d-2044-462f-ba56-5112ee683cb6	US	UNIT_PROCESS	Includes material and energy requirements and environmental emissions for one kilogram of polyethylene terepthalate resin production. In this analysis, PET resin is only considered to be manufactured by the esterification of PTA with ethylene glycol and loss of water. No PET from dimethyl terephthalate (DMT) is considered in this dataset. PET from DMT are still used in North America for creating …	1	kg	2.13916	0.0033333	0.00129294	4.53e-07	0.098718	0.13813	Polyethylene terephthalate	FYIBGDKNYYMMAG-UHFFFAOYSA-N	Organic compounds	Benzenoids	Benzene and substituted derivatives	Benzoic acids and derivatives	Phthalic acid and derivatives	0	0
31-33: Manufacturing	3252: Resin, Synthetic Rubber, and Artificial and Synthetic Fibers and Filaments Manufacturing	Toluene diisocyanate, TDI; at plant; mass and elemental alloc	37a4ae86-eca4-4264-92d6-549534fb2262	RNA	UNIT_PROCESS	This gate-to-gate unit process represents the production of one kilogram of Toluene diisocyanate (TDI) produced in North America. The studied system boundary includes flows associated with upstream raw material extraction and processing, incoming transport, manufacturing of TDI, and disposal of process wastes. TDI is made by phosgenation of toluene diamine (TDA). The TDI data for this module incl…	1	kg	2.6934	0.00597994	0.00147552	7.63e-07	0.122217	0.692368	Toluene diisocyanate	DVKJHBMWWAPEIU-UHFFFAOYSA-N	Organic compounds	Benzenoids	Benzene and substituted derivatives	Toluenes	Toluene diisocyanates	0	0
31-33: Manufacturing	3251: Basic Chemical Manufacturing	Styrene; at plant	e2884390-2613-3d46-81d2-6051ecadc9c2	RNA	UNIT_PROCESS	The functional unit for this model is one kilogram of styrene. This styrene dataset includes the production of the amount of ethylbenzene required to produce 1 kg of styrene. The system boundary includes the gate-to-gate production of ethylbenzene and styrene. Incoming transport, manufacturing, and disposal of process wastes are included within this boundary. Ethylbenzene is produced by the alkyl…	1	kg	2.95803	0.00494602	0.00155927	7.84e-09	0.143145	0.957	Styrene	PPBRXRYQALVLMV-UHFFFAOYSA-N	Organic compounds	Benzenoids	Benzene and substituted derivatives	Styrenes	Styrenes	0	0
31-33: Manufacturing	3252: Resin, Synthetic Rubber, and Artificial and Synthetic Fibers and Filaments Manufacturing	Styrene-butadiene-styrene (SBS) block copolymer; average consumption mix; at plant	ff8209b1-8045-33a2-97fa-10176c57b0bd	RNA	LCI_RESULT	This cradle-to-gate, aggregated dataset is for 1 kg of SBS. It covers all relevant process steps and technologies for production of SBS used in liquid asphalt modification for paving and roofing applications, with high overall data quality. The aggregated system-level inventory is based on primary data from four companies at six sites in Europe, Mexico, and the United States.	1	kg	3.05248	0.00396933	0.000406276	8.09e-09	0.0969118	1.05145	Styrene-butadiene-styrene	FACXGONDLDSNOE-UHFFFAOYSA-N	Organic compounds	Benzenoids	Benzene and substituted derivatives	Styrenes	Styrenes	0	0
31-33: Manufacturing	3252: Resin, Synthetic Rubber, and Artificial and Synthetic Fibers and Filaments Manufacturing	Polystyrene, general purpose, GPPS, resin; at plant	13821cca-f344-37b9-a367-0467be778061	RNA	UNIT_PROCESS	The functional unit for this model is one kilogram of general purpose polystyrene (GPPS). The technical scope of this study is gate-to-gate and the system boundary includes incoming transport, manufacturing, and disposal of process wastes. The technology used to manufacture GPPS in North America involves the mass polymerization of styrene in a series of reactors in the presence of initiators. Con…	1	kg	3.07169	0.00522219	0.00159632	5.91e-08	0.150151	1.07065	styrene	PPBRXRYQALVLMV-UHFFFAOYSA-N	Organic compounds	Benzenoids	Benzene and substituted derivatives	Styrenes	Styrenes	0	0
31-33: Manufacturing	3252: Resin, Synthetic Rubber, and Artificial and Synthetic Fibers and Filaments Manufacturing	Polystyrene, expanded, EPS, virgin resin; batch suspension polymerization; industry average, at plant	cf1241fd-8c01-3412-9030-8650b8e75669	RNA	UNIT_PROCESS	This unit process represents the gate-to-gate production of 1000 kg of expanded polystyrene (EPS) resin using average technologies for North America in 2015 and 2016. Additional details on the technologies used in this process are available in the Technology description field at the bottom of this section.Â _x000D_ _x000D_ The system boundary includes: 1) raw material transport to plant processin…	1	kg	3.13268	0.00528237	0.00154888	9.33e-09	0.160546	1.13165	styrene	PPBRXRYQALVLMV-UHFFFAOYSA-N	Organic compounds	Benzenoids	Benzene and substituted derivatives	Styrenes	Styrenes	0	0
31-33: Manufacturing	3252: Resin, Synthetic Rubber, and Artificial and Synthetic Fibers and Filaments Manufacturing	Polystyrene, high impact, HIPS, resin; at plant	d1c572b0-c244-3193-81fb-3a64bfb13e4d	RNA	UNIT_PROCESS	The functional unit for this model is one kilogram of high impact polystyrene (HIPS). The technical scope of this study is gate-to-gate and the system boundary includes incoming transport, manufacturing, and disposal of process wastes. The technology used to manufacture HIPS in North America involves dispensing styrene in water in a reactor and polymerizing in the presence of initiators and suspe…	1	kg	3.13324	0.00528197	0.00158756	5.92e-08	0.155945	1.13221	styrene	PPBRXRYQALVLMV-UHFFFAOYSA-N	Organic compounds	Benzenoids	Benzene and substituted derivatives	Styrenes	Styrenes	0	0
31-33: Manufacturing	3252: Resin, Synthetic Rubber, and Artificial and Synthetic Fibers and Filaments Manufacturing	Acrylonitrile-butadiene-styrene, ABS, copolymer resin, at plant	0e42a306-ee2d-362e-8bc3-580000096459	RNA	UNIT_PROCESS	This gate-to-gate unit process represents the production of one kilogram of acrylonitrile-butadiene-styrene, ABS, copolymer resin produced in North America. The studied system boundary includes elementary flows associated with upstream raw material extraction and processing, incoming transport, manufacturing of ABS, and disposal of process wastes. The manufacture of ABS resin is accomplished by c…	1	kg	3.13946	0.00579927	0.00132831	6.11e-08	1.06895	1.13843	Acrylonitrile-butadiene-styrene	XECAHXYUAAWDEL-UHFFFAOYSA-N	Organic compounds	Benzenoids	Benzene and substituted derivatives	Styrenes	Styrenes	0	0
31-33: Manufacturing	3252: Resin, Synthetic Rubber, and Artificial and Synthetic Fibers and Filaments Manufacturing	Styrene-butadiene-styrene (SBS) block copolymer; average consumption mix; at plant	29a4c9a9-eca6-403c-9a88-4e12b6c33933	RNA	UNIT_PROCESS	This cradle-to-gate, aggregated dataset is for 1 kg of SBS. It covers all relevant process steps and technologies for production of SBS used in liquid asphalt modification for paving and roofing applications, with high overall data quality. The unit-process inventory is based on primary data from four companies at six sites in Europe, Mexico, and the United States.	1	kg	3.14692	0.00612142	0.0360945	2.96e-08	0.194935	1.14589	Styrene-butadiene-styrene	FACXGONDLDSNOE-UHFFFAOYSA-N	Organic compounds	Benzenoids	Benzene and substituted derivatives	Styrenes	Styrenes	0	0
31-33: Manufacturing	3252: Resin, Synthetic Rubber, and Artificial and Synthetic Fibers and Filaments Manufacturing	Phenol formaldehyde, at plant	0bb53c29-31b1-3e8c-87ac-a2ef6793f8f2	RNA	UNIT_PROCESS	Base process data presented with allocations to within process co-products noted. Refer to allocation worksheet for specifics. All allocations performed using mass or volume., early 90's cradle-to-gate profile first published by the ATHENA Institute (1993) and adapted for CORRIM use Important note: although most of the data in the US LCI database has undergone some sort of review, the database as…	1	kg	3.27855	0.00576676	0.00158728	1.84e-08	0.18888	1.27752	Phenol formaldehyde	SLGWESQGEUXWJQ-UHFFFAOYSA-N	Organic compounds	Benzenoids	Phenols	1-hydroxy-4-unsubstituted benzenoids	1-hydroxy-4-unsubstituted benzenoids	0	0
31-33: Manufacturing	3261: Plastics Product Manufacturing	EPS insulation board, at plant	66691548-5be9-3c87-bf87-2f38136bc7bf	RNA	UNIT_PROCESS	EPS board manufacturing data from 2008, EPS resin production data from 2005	1	kg	4.22848	0.00740946	0.0018667	1.56e-08	0.268253	2.22745	styrene	PPBRXRYQALVLMV-UHFFFAOYSA-N	Organic compounds	Benzenoids	Benzene and substituted derivatives	Styrenes	Styrenes	0	0
31-33: Manufacturing	3252: Resin, Synthetic Rubber, and Artificial and Synthetic Fibers and Filaments Manufacturing	Methylene diphenyl diisocyanate, MDI, at plant, US PNW	0991445e-ac72-30ac-9bef-aefcbd6be3cd	RNA	UNIT_PROCESS	Base process data presented with allocations to within process co-products noted. Refer to allocation worksheet for specifics. All allocations performed using mass or volume. To take profile back to cradle the user must add US LCI profile information for PNW LVL and SE OSB modules. Resin adhesive cradle-to-gate LCI is provided for easy reference., Data reproduced here from US SE OSB module Import…	1	kg	6.85993	0.0139864	0.00855447	3.45e-08	0.395632	4.8589	Methylene diphenyl diisocyanate	UPMLOUAZCHDJJD-UHFFFAOYSA-N	Organic compounds	Benzenoids	Benzene and substituted derivatives	Diphenylmethanes	Diphenylmethanes	0	0
31-33: Manufacturing	3252: Resin, Synthetic Rubber, and Artificial and Synthetic Fibers and Filaments Manufacturing	Methylene diphenyl diisocyanate, MDI, at plant, US SE	4b01543f-29f1-3797-a8d7-5957d97a7fd3	RNA	UNIT_PROCESS	Base process data presented with allocations to within process co-products noted. Refer to allocation worksheet for specifics. All allocations performed using mass or volume., European profile adjusted for US production Important note: although most of the data in the US LCI database has undergone some sort of review, the database as a whole has not yet undergone a formal validation process. Plea…	1	kg	7.3178	0.017493	0.00861368	3.46e-08	0.426193	5.31677	Methylene diphenyl diisocyanate	UPMLOUAZCHDJJD-UHFFFAOYSA-N	Organic compounds	Benzenoids	Benzene and substituted derivatives	Diphenylmethanes	Diphenylmethanes	0	0
								Including GWP Outliers
			Count	28				FLCAC Organic Compounds	Min	0.330999	0.000883848	6.55e-05	0	0.0251543
									Low (20th Percentile)	1.1742	0.00186539	0.000580468	7.63e-09	0.0621027
									Q1 (25th Percentile)	1.39099	0.00237242	0.000966272	7.9225e-09	0.0650114
									Median	2.00103	0.00452731	0.00155407	1.095e-08	0.110547
									Q3 (75th Percentile)	3.13282	0.00577489	0.00178059	4.0725e-08	0.167629
									High (80th Percentile)	3.13698	0.00590767	0.00185093	5.916e-08	0.192513
									Max	7.3178	0.017493	0.0360945	7.63e-07	1.06895
									IQR	1.74183	0.00340247	0.000814319	3.28025e-08	0.102618
									Lower outlier limit	-1.22175	-0.00273128	-0.000255206	-4.12813e-08	-0.0889154
									Upper outlier limit	5.74556	0.0108786	0.00300207	8.99288e-08	0.321556
									MAD	1.01936
									MAD-COV	0.509415
								GWP Outliers Removed
								FLCAC Organic Compounds	Min	0.330999	0.000883848	6.55e-05	0	0.0251543
									Low (20th Percentile)	1.06336	0.00186539	0.000580468	7.63e-09	0.0621027
									Median	1.85513	0.00452731	0.00155407	1.095e-08	0.110547
									High (80th Percentile)	3.13268	0.00590767	0.00185093	5.916e-08	0.192513
									Max	4.22848	0.017493	0.0360945	7.63e-07	1.06895
Superclass: Homogeneous Metal Compounds
21: Mining, Quarrying, and Oil and Gas Extraction	2123: Nonmetallic Mineral Mining and Quarrying	Lithium brine; extraction and reinjection; at plant	ca166ebc-78c6-4397-a212-764db5f3d0e7	CA	UNIT_PROCESS	This dataset represents lithium rich brine extraction from underground aquifer and reinjection of lithium lean brine into the aquifer. It is suitable for use with direct lithium extraction technologies (DLE), in which lithium is extracted from brine and lithium lean brine is returned to the aquifer. The functional unit of the process is the extraction and reinjection of 1 kg of lithium brine. The…	1	kg	0.00368815	7.56e-06	6.53e-07	6.89e-11	0.00017364	2.12274	Lithium	WHXSMMKQMYFTQS-UHFFFAOYSA-N	Inorganic compounds	Homogeneous metal compounds	Homogeneous alkali metal compounds	0	Homogeneous alkali metal compounds	0	0												36"	149.2	lb/ft	222.033	kg/m
21: Mining, Quarrying, and Oil and Gas Extraction	2122: Metal Ore Mining	Cobalt ore; underground/open-pit mining; at mine	4fd964ba-76be-4099-8d94-9379678f6eb2	CD	UNIT_PROCESS	The functional unit for this model is one kilogram of cobalt ore with a cobalt content of 0.47%. The technical scope includes the cradle-to-gate mining of cobalt ore. The system boundary includes incoming transport, mining, and disposal of process wastes. This study adopted the 2017 reserve-weighted average ore grade, which is 2.44% copper and 0.47% cobalt. Primary material, energy, water, and em…	1	kg	0.0105177	0.000119822	1.2e-05	2.11e-11	0.00420487	2.11591	Cobalt	GUTLYIVDDKVIGB-UHFFFAOYSA-N	Inorganic compounds	Homogeneous metal compounds	Homogeneous transition metal compounds	0	Homogeneous transition metal compounds	0	0												12"	36.4	lb/ft	54.169	kg/m
31-33: Manufacturing	3329: Other Fabricated Metal Product Manufacturing	Ductile iron pipe; centrifugal casting; at plant	64394243-614a-3ed3-93a7-1eecd7ac6608	US	UNIT_PROCESS	This unit process reflects ductile iron pipe manufacturing. The process is normalized to the functional unit of 2000 lbs of ductile iron pipe._x000D_	1	kg	0.517137	0.00246564	4.48e-05	1.7e-09	0.0193804	1.60929	Iron	XEEYBQQBJWHFJM-UHFFFAOYSA-N	Inorganic compounds	Homogeneous metal compounds	Homogeneous transition metal compounds	0	Homogeneous transition metal compounds	0	0
Primary Metal Manufacturing	Iron and Steel Mills	Steel reinforcement bar; Blast furnace route; Production mix	91150a40-c29d-4eff-891b-0e3fd56df1a4	GLO	LCI_RESULT	This process is part of the NETL Unit Process Library. To access the library and the original dataset:_x000D_ 1) Navigate to the NETL LCA home page (http://www.netl.doe.gov/lca)_x000D_ 2) Then navigate to the â€œUnit Process Libraryâ€ _x000D_ 3) From the library, the unit process of interest can be found either through the "Complete Listing of the Unit Process Library link" or through the link t…	1	kg	0.647599	0.00189037	2.91e-05	0	0.00040987	1.47883	Steel	GDMKZUSIIJDKGW-UHFFFAOYSA-N	Inorganic compounds	Homogeneous metal compounds	Homogeneous transition metal compounds	0	0	0	0
31-33: Manufacturing	3329: Other Fabricated Metal Product Manufacturing	Ductile Iron Pipe, 72" inch diameter; at plant; per linear foot	1784b0f1-5494-3233-904f-8ed4315e029f	US	UNIT_PROCESS	This unit process reflects production of 1 linear foot of 72" diameter ductile iron pipe._x000D_	1	kg	0.651745	0.00286695	0.000106998	2.10247e-09	0.0299996	1.47468	Iron	XEEYBQQBJWHFJM-UHFFFAOYSA-N	Inorganic compounds	Homogeneous metal compounds	Homogeneous transition metal compounds	0	Homogeneous transition metal compounds	0	0
31-33: Manufacturing	3329: Other Fabricated Metal Product Manufacturing	Ductile Iron Pipe, 60" inch diameter; at plant; per linear foot	7394ff08-eec4-4f81-8b0f-8880cd071207	US	UNIT_PROCESS	This unit process reflects production of 1 linear foot of 60" diameter ductile iron pipe._x000D_	1	kg	0.66231	0.00290186	0.000111096	2.13386e-09	0.0307884	1.46412	Iron	XEEYBQQBJWHFJM-UHFFFAOYSA-N	Inorganic compounds	Homogeneous metal compounds	Homogeneous transition metal compounds	0	Homogeneous transition metal compounds	0	0
31-33: Manufacturing	3329: Other Fabricated Metal Product Manufacturing	Ductile Iron Pipe, 54" inch diameter; at plant; per linear foot	18b8bc59-90da-35be-b01e-f2fefe29c995	US	UNIT_PROCESS	This unit process reflects production of 1 linear foot of 54" diameter ductile iron pipe._x000D_	1	kg	0.667225	0.0029198	0.000112604	2.15601e-09	0.0311364	1.4592	Iron	XEEYBQQBJWHFJM-UHFFFAOYSA-N	Inorganic compounds	Homogeneous metal compounds	Homogeneous transition metal compounds	0	Homogeneous transition metal compounds	0	0
31-33: Manufacturing	3313: Alumina and Aluminum Production and Processing	Aluminum, secondary, ingot, at plant, 1998	f525f32d-e3e4-3434-883d-e4b224a47524	RNA	UNIT_PROCESS	In order to reduce aluminum losses and furnace emissions, scrap processing is required before the scrap is melted. Processing steps include shredding and crushing, drying and sweating, delacquering (the removal of paints and other coatings), and air knife processing (the removal of small pieces of non-aluminum materials by using bursts of air). The objectives of melting are to adjust the alloy co…	1	kg	0.668961	0.000968656	7.96e-05	2.05e-09	0.0292456	1.45747	Aluminum	XAGFODPZIPBFFR-UHFFFAOYSA-N	Inorganic compounds	Homogeneous metal compounds	Homogeneous post-transition metal compounds	0	Homogeneous post-transition metal compounds	0	0
31-33: Manufacturing	3313: Alumina and Aluminum Production and Processing	Aluminum, secondary ingot, at plant	bcc68f88-debb-3fc3-93ee-5ceadcef0b14	RNA	LCI_RESULT	The data set covers all relevant process steps and technologies over the supply chain of the represented cradle-to-gate inventory with a good overall data quality. The inventory is mainly based on industry data from the Aluminum Association and is completed, where necessary, by secondary data.	1	kg	0.674708	0.00208304	6.85e-05	9.03e-11	0.0254223	1.45172	Aluminum	XAGFODPZIPBFFR-UHFFFAOYSA-N	Inorganic compounds	Homogeneous metal compounds	Homogeneous post-transition metal compounds	0	Homogeneous post-transition metal compounds	0	0
31-33: Manufacturing	3329: Other Fabricated Metal Product Manufacturing	Ductile Iron Pipe,50" inch diameter; at plant; per linear foot	78315fca-7132-345f-bdd2-605420eddfeb	US	UNIT_PROCESS	This unit process reflects production of 1 linear foot of 50" diameter ductile iron pipe._x000D_	1	kg	0.676955	0.00295053	0.00011671	2.18776e-09	0.0318785	1.44947	Iron	XEEYBQQBJWHFJM-UHFFFAOYSA-N	Inorganic compounds	Homogeneous metal compounds	Homogeneous transition metal compounds	0	Homogeneous transition metal compounds	0	0
31-33: Manufacturing	3329: Other Fabricated Metal Product Manufacturing	Ductile Iron Pipe, 6" inch diameter; at plant; per linear foot	5e71644e-6793-3cf3-bfcb-50eb45aa4620	US	UNIT_PROCESS	This unit process reflects production of 1 linear foot of 6" diameter ductile iron pipe._x000D_	1	kg	0.680085	0.00295347	0.00011966	2.18893e-09	0.0321948	1.44634	Iron	XEEYBQQBJWHFJM-UHFFFAOYSA-N	Inorganic compounds	Homogeneous metal compounds	Homogeneous transition metal compounds	0	Homogeneous transition metal compounds	0	0
31-33: Manufacturing	3329: Other Fabricated Metal Product Manufacturing	Ductile Iron Pipe, 44" inch diameter; at plant; per linear foot	ba17bfb9-b3b1-391f-8635-b9987fb6cabd	US	UNIT_PROCESS	This unit process reflects production of 1 linear foot of 44" diameter ductile iron pipe._x000D_	1	kg	0.69292	0.00300175	0.000123262	2.23849e-09	0.0330875	1.43351	Iron	XEEYBQQBJWHFJM-UHFFFAOYSA-N	Inorganic compounds	Homogeneous metal compounds	Homogeneous transition metal compounds	0	Homogeneous transition metal compounds	0	0
31-33: Manufacturing	3329: Other Fabricated Metal Product Manufacturing	Ductile Iron Pipe, 12" inch diameter; at plant; per linear foot	e4d7b23f-d913-32ba-838d-b222d01b20ce	US	UNIT_PROCESS	This unit process reflects production of 1 linear foot of 12" diameter ductile iron pipe._x000D_	1	kg	0.695656	0.00298133	0.000131231	2.21529e-09	0.0336203	1.43077	Iron	XEEYBQQBJWHFJM-UHFFFAOYSA-N	Inorganic compounds	Homogeneous metal compounds	Homogeneous transition metal compounds	0	Homogeneous transition metal compounds	0	0
31-33: Manufacturing	3329: Other Fabricated Metal Product Manufacturing	Ductile Iron Pipe, 10" inch diameter; at plant; per linear foot	b6838fda-8ab5-3d0b-9ce2-08d2346a07c5	US	UNIT_PROCESS	This unit process reflects production of 1 linear foot of 10" diameter ductile iron pipe._x000D_	1	kg	0.698272	0.00299448	0.00013119	2.22413e-09	0.0337654	1.42816	Iron	XEEYBQQBJWHFJM-UHFFFAOYSA-N	Inorganic compounds	Homogeneous metal compounds	Homogeneous transition metal compounds	0	Homogeneous transition metal compounds	0	0
31-33: Manufacturing	3329: Other Fabricated Metal Product Manufacturing	Ductile Iron Pipe, 8" inch diameter; at plant; per linear foot	59fb955e-b52d-3905-8458-82b162d53f28	US	UNIT_PROCESS	This unit process reflects production of 1 linear foot of 8" diameter ductile iron pipe._x000D_	1	kg	0.699826	0.00300229	0.000131165	2.23179e-09	0.0338516	1.4266	Iron	XEEYBQQBJWHFJM-UHFFFAOYSA-N	Inorganic compounds	Homogeneous metal compounds	Homogeneous transition metal compounds	0	Homogeneous transition metal compounds	0	0
31-33: Manufacturing	3329: Other Fabricated Metal Product Manufacturing	Ductile Iron Pipe, 20" inch diameter; at plant; per linear foot	94dc458b-76a8-3589-9557-221c7499e7de	US	UNIT_PROCESS	This unit process reflects production of 1 linear foot of 20" diameter ductile iron pipe._x000D_	1	kg	0.705355	0.00303007	0.000131078	2.26496e-09	0.0341582	1.42107	Iron	XEEYBQQBJWHFJM-UHFFFAOYSA-N	Inorganic compounds	Homogeneous metal compounds	Homogeneous transition metal compounds	0	Homogeneous transition metal compounds	0	0
31-33: Manufacturing	3329: Other Fabricated Metal Product Manufacturing	Ductile Iron Pipe, 24" inch diameter; at plant; per linear foot	0b27a86d-d4f0-374d-879b-1a1d608d45f3	US	UNIT_PROCESS	This unit process reflects production of 1 linear foot of 24" diameter ductile iron pipe._x000D_	1	kg	0.705462	0.00303061	0.000131076	2.26084e-09	0.0341641	1.42097	Iron	XEEYBQQBJWHFJM-UHFFFAOYSA-N	Inorganic compounds	Homogeneous metal compounds	Homogeneous transition metal compounds	0	Homogeneous transition metal compounds	0	0
31-33: Manufacturing	3329: Other Fabricated Metal Product Manufacturing	Ductile Iron Pipe, 16" inch diameter; at plant; per linear foot	133b6dfd-8bfe-3b6a-9d67-1ea4796bdecb	US	UNIT_PROCESS	This unit process reflects production of 1 linear foot of 16" diameter ductile iron pipe._x000D_	1	kg	0.709564	0.00305122	0.000131012	2.2911e-09	0.0343915	1.41687	Iron	XEEYBQQBJWHFJM-UHFFFAOYSA-N	Inorganic compounds	Homogeneous metal compounds	Homogeneous transition metal compounds	0	Homogeneous transition metal compounds	0	0
31-33: Manufacturing	3329: Other Fabricated Metal Product Manufacturing	Ductile Iron Pipe, 35" inch diameter; at plant; per linear foot	e919c83f-525b-3058-ae29-a85362b1b20e	US	UNIT_PROCESS	This unit process reflects production of 1 linear foot of 35" diameter ductile iron pipe._x000D_	1	kg	0.712087	0.00306388	0.000130978	2.30145e-09	0.0345318	1.41434	Iron	XEEYBQQBJWHFJM-UHFFFAOYSA-N	Inorganic compounds	Homogeneous metal compounds	Homogeneous transition metal compounds	0	Homogeneous transition metal compounds	0	0
31-33: Manufacturing	3329: Other Fabricated Metal Product Manufacturing	Ductile Iron Pipe, 36" inch diameter; at plant; per linear foot	d8e8d817-3d15-3d2b-8dd8-3f5b733cd2ad	US	UNIT_PROCESS	This unit process reflects production of 1 linear foot of 36" diameter ductile iron pipe._x000D_	1	kg	0.712087	0.00306388	0.000130978	2.30145e-09	0.0345318	1.41434	Iron	XEEYBQQBJWHFJM-UHFFFAOYSA-N	Inorganic compounds	Homogeneous metal compounds	Homogeneous transition metal compounds	0	Homogeneous transition metal compounds	0	0
31-33: Manufacturing	3313: Alumina and Aluminum Production and Processing	Aluminum, secondary, ingot, from automotive scrap, at plant	3d53c055-f03b-381f-966e-6d61abbe88a0	RNA	UNIT_PROCESS	Separate unit processes are shown for automotive and UBC (used beverage container) scrap; however, it was determined that the recovery rates and processing requirements for these 2 markets are similar, and thus the results for the 2 markets are the same. Atmospheric, waterborne, and solid waste emissions represent process emissions only, not fuel combustion emissions., Important note: although mo…	1	kg	0.897108	0.00142479	0.000118144	6.01e-09	0.0398975	1.22932	Aluminum	XAGFODPZIPBFFR-UHFFFAOYSA-N	Inorganic compounds	Homogeneous metal compounds	Homogeneous post-transition metal compounds	0	Homogeneous post-transition metal compounds	0	0
31-33: Manufacturing	3313: Alumina and Aluminum Production and Processing	Aluminum, secondary, ingot, from beverage cans, at plant	9cc8fafa-e232-3d86-a473-6b5d04431999	RNA	UNIT_PROCESS	Separate unit processes are shown for automotive and UBC (used beverage container) scrap; however, it was determined that the recovery rates and processing requirements for these 2 markets are similar, and thus the results for the 2 markets are the same. Atmospheric, waterborne, and solid waste emissions represent process emissions only, not fuel combustion emissions., Important note: although mo…	1	kg	0.897108	0.00142479	0.000118144	6.01e-09	0.0398975	1.22932	Aluminum	XAGFODPZIPBFFR-UHFFFAOYSA-N	Inorganic compounds	Homogeneous metal compounds	Homogeneous post-transition metal compounds	0	Homogeneous post-transition metal compounds	0	0
31-33: Manufacturing	3311: Iron and Steel Mills and Ferroalloy Manufacturing	Iron and steel, production mix	88b44b36-2322-39a8-9c54-6b89b1b43cd4	RNA	UNIT_PROCESS	Important note: although most of the data in the US LCI database has undergone some sort of review, the database as a whole has not yet undergone a formal validation process. Please email comments to lci@nrel.gov.	1	kg	0.900505	0.00240849	-0.00374972	1.71e-09	0.0265547	1.22592	Iron	XEEYBQQBJWHFJM-UHFFFAOYSA-N	Inorganic compounds	Homogeneous metal compounds	Homogeneous transition metal compounds	0	Homogeneous transition metal compounds	0	0
Asphalt Mixture_Parameterized	EPD Based System Processes	Fabricated Steel Reinforcement; CRSI	6af9defe-07a3-48e7-a0f8-04ad9c4500c8		LCI_RESULT	Data retrieved from:_x000D_ Concrete Reinforcing Steel Institute (2017). Environmental Product Declaration for Fabricated Steel Reinforcement._x000D_ Link: https://www.crsi.org/cfcs/cmsIT/baseComponents/fileManagerProxy.cfc?method=GetFile&fileID=83406608-EB89-B478-754D2D0CDBC4D12A	1	kg	0.979001	0.00475	2.79e-05	1.57e-10	0.0591	1.14743	Steel	GDMKZUSIIJDKGW-UHFFFAOYSA-N	Inorganic compounds	Homogeneous metal compounds	Homogeneous transition metal compounds	0	0	0	0
31-33: Manufacturing	3311: Iron and Steel Mills and Ferroalloy Manufacturing	Steel; sections, at plant	1b8709a5-5df4-4c52-85e4-dd6e7ed8deba	RNA	LCI_RESULT	This cradle-to-gate system process represents the production of one kilogram of steel section from American Iron and Steel Institute (AISI)-member, and non-member steel producers in North America. The studied system boundary includes elementary flows associated with upstream raw material procurement and processing; iron ore beneficiation; blast furnace ironmaking or hot briquetted iron/direct red…	1	kg	1.01679	0.00243469	0.000143802	8.38e-15	0.0363304	1.10964	Steel	GDMKZUSIIJDKGW-UHFFFAOYSA-N	Inorganic compounds	Homogeneous metal compounds	Homogeneous transition metal compounds	0	0	0	0
Primary Metal Manufacturing	Iron and Steel Mills	Steel plate; Blast furnace route; Production mix; 85% recovery rate	e0243fb9-6002-447c-b878-ac90d826c22e	GLO	UNIT_PROCESS	This process is part of the NETL Unit Process Library. To access the library and the original dataset:_x000D_ 1) Navigate to the NETL LCA home page (http://www.netl.doe.gov/lca)_x000D_ 2) Then navigate to the â€œUnit Process Libraryâ€ _x000D_ 3) From the library, the unit process of interest can be found either through the "Complete Listing of the Unit Process Library link" or through the link t…	1	kg	1.19854	0.00268546	0	0	0.000619144	0.927894	Steel	GDMKZUSIIJDKGW-UHFFFAOYSA-N	Inorganic compounds	Homogeneous metal compounds	Homogeneous transition metal compounds	0	0	0	0
31-33: Manufacturing	3311: Iron and Steel Mills and Ferroalloy Manufacturing	Steel; plate, at plant	f2ddc783-1192-43c8-aa84-938af62d8328	RNA	LCI_RESULT	This cradle-to-gate system process represents the production of one kilogram of steel plate from American Iron and Steel Institute (AISI)-member, and non-member steel producers in North America. The studied system boundary includes elementary flows associated with upstream raw material procurement and processing; iron ore beneficiation; blast furnace ironmaking or hot briquetted iron/direct reduc…	1	kg	1.49278	0.00316021	0.000192487	-2.39e-15	0.0471228	0.633645	Steel	GDMKZUSIIJDKGW-UHFFFAOYSA-N	Inorganic compounds	Homogeneous metal compounds	Homogeneous transition metal compounds	0	0	0	0
31-33: Manufacturing	3323: Architectural and Structural Metals Manufacturing	Steel product, primary structural, beams and columns, at plant	60b5e1ee-3f9c-39e4-ad2f-68cfe3a71956	RNA	LCI_RESULT	The Metal Building Manufacturers Association (http://www.mbma.com/) is a trade association established in 1956. The mission of the MBMA is to promote the design and construction of metal building systems in the low-rise, non-residential building marketplace. A metal building system is defined as an integrated set of components and assemblies, including but not limited to, frames that are built-up…	1	kg	1.50056	0.00576588	0.000259009	4.79e-09	0.0826886	0.625873	Steel	GDMKZUSIIJDKGW-UHFFFAOYSA-N	Inorganic compounds	Homogeneous metal compounds	Homogeneous transition metal compounds	0	0	0	0
31-33: Manufacturing	3311: Iron and Steel Mills and Ferroalloy Manufacturing	Steel; hot rolled coil, at plant	a591c53f-ce67-41da-b0c1-65b6d91a1a43	RNA	LCI_RESULT	This cradle-to-gate system process represents the production of one kilogram of steel, hot rolled coil from American Iron and Steel Institute (AISI)-member steel producers in North America. The studied system boundary includes elementary flows associated with upstream raw material procurement and processing; iron ore beneficiation; blast furnace ironmaking or hot briquetted iron/direct reduced ir…	1	kg	1.56489	0.00334905	0.000216471	4.55e-16	0.0562203	0.561536	Steel	GDMKZUSIIJDKGW-UHFFFAOYSA-N	Inorganic compounds	Homogeneous metal compounds	Homogeneous transition metal compounds	0	0	0	0
31-33: Manufacturing	3315: Foundries	Iron, sand casted	076898a5-e1ce-3c50-9df4-6445fc0bb6aa	RNA	UNIT_PROCESS	No co-product allocation for scrap materials that are recycled or reused; all environmental flows for scrap are included in the environmental flows for the product. Important note: although most of the data in the US LCI database has undergone some sort of review, the database as a whole has not yet undergone a formal validation process. Please email comments to lci@nrel.gov.	1	kg	1.758	0.00568477	-0.00376043	1.65e-08	0.073841	0.368429	Iron	XEEYBQQBJWHFJM-UHFFFAOYSA-N	Inorganic compounds	Homogeneous metal compounds	Homogeneous transition metal compounds	0	Homogeneous transition metal compounds	0	0
31-33: Manufacturing	3311: Iron and Steel Mills and Ferroalloy Manufacturing	Steel; pickled hot rolled coil, at plant	137b2f94-e29e-4870-a2c2-20dafd441f1d	RNA	LCI_RESULT	This cradle-to-gate system process represents the production of one kilogram of steel, pickled, hot rolled coil from American Iron and Steel Institute (AISI)-member, and non-member steel producers in North America. The studied system boundary includes elementary flows associated with upstream raw material procurement and processing; iron ore beneficiation; blast furnace ironmaking or hot briquett…	1	kg	1.80166	0.00378505	0.000249556	1.51e-15	0.0663107	0.324765	Steel	GDMKZUSIIJDKGW-UHFFFAOYSA-N	Inorganic compounds	Homogeneous metal compounds	Homogeneous transition metal compounds	0	0	0	0
31-33: Manufacturing	3311: Iron and Steel Mills and Ferroalloy Manufacturing	Steel, liquid, at plant	5f23939e-be70-364e-95c2-baef329a95fe	RNA	UNIT_PROCESS	Important note: although most of the data in the US LCI database has undergone some sort of review, the database as a whole has not yet undergone a formal validation process. Please email comments to lci@nrel.gov.	1	kg	1.96269	0.00512558	-0.00852767	3.54e-09	0.0572191	0.163738	Steel	GDMKZUSIIJDKGW-UHFFFAOYSA-N	Inorganic compounds	Homogeneous metal compounds	Homogeneous transition metal compounds	0	0	0	0
31-33: Manufacturing	3311: Iron and Steel Mills and Ferroalloy Manufacturing	Steel; cold rolled coil, at plant	cc886340-1e9e-40fc-8bae-87ea661f00c7	RNA	LCI_RESULT	This cradle-to-gate system process represents the production of one kilogram of steel, cold rolled coil from American Iron and Steel Institute (AISI)-member steel producers in North America. The studied system boundary includes elementary flows associated with upstream raw material procurement and processing; iron ore beneficiation; blast furnace ironmaking or hot briquetted iron/direct reduced i…	1	kg	1.98844	0.00384171	0.000264325	-6.75e-16	0.0663196	0.137993	Steel	GDMKZUSIIJDKGW-UHFFFAOYSA-N	Inorganic compounds	Homogeneous metal compounds	Homogeneous transition metal compounds	0	0	0	0
31-33: Manufacturing	3311: Iron and Steel Mills and Ferroalloy Manufacturing	Steel, billets, at plant	ac54bc7d-5db5-3b4f-9175-5dd02f678312	RNA	UNIT_PROCESS	Important note: although most of the data in the US LCI database has undergone some sort of review, the database as a whole has not yet undergone a formal validation process. Please email comments to lci@nrel.gov.	1	kg	2.0466	0.00547384	-0.00852208	3.88e-09	0.0603517	0.0798271	Steel	GDMKZUSIIJDKGW-UHFFFAOYSA-N	Inorganic compounds	Homogeneous metal compounds	Homogeneous transition metal compounds	0	0	0	0
31-33: Manufacturing	3313: Alumina and Aluminum Production and Processing	Aluminum, secondary, extruded	eb50f56e-3104-3eb1-8d18-7add74f841e7	RNA	UNIT_PROCESS	Separate unit processes are shown for automotive and UBC (used beverage container) scrap; however, it was determined that the recovery rates and processing requirements for these 2 markets are similar, and thus the results for the 2 markets are the same. Atmospheric, waterborne, and solid waste emissions represent process emissions only, not fuel combustion emissions., Important note: although mo…	1	kg	2.20626	0.00478989	0.000284016	1.79e-08	0.0947019	0.0798271	Aluminum	XAGFODPZIPBFFR-UHFFFAOYSA-N	Inorganic compounds	Homogeneous metal compounds	Homogeneous post-transition metal compounds	0	Homogeneous post-transition metal compounds	0	0
31-33: Manufacturing	3313: Alumina and Aluminum Production and Processing	Aluminum, secondary, rolled	3f888c9f-35e2-3162-bc14-49700cff888c	RNA	UNIT_PROCESS	Separate unit processes are shown for automotive and UBC (used beverage container) scrap; however, it was determined that the recovery rates and processing requirements for these 2 markets are similar, and thus the results for the 2 markets are the same. Atmospheric, waterborne, and solid waste emissions represent process emissions only, not fuel combustion emissions., Important note: although mo…	1	kg	2.21003	0.0179834	0.00112258	1.95e-08	0.563352	0.0836053	Aluminum	XAGFODPZIPBFFR-UHFFFAOYSA-N	Inorganic compounds	Homogeneous metal compounds	Homogeneous post-transition metal compounds	0	Homogeneous post-transition metal compounds	0	0
31-33: Manufacturing	3311: Iron and Steel Mills and Ferroalloy Manufacturing	Steel; hot-dip galvanised coil, at plant	dcfd311d-d8be-4c39-bd16-a5bd0dd9eec8	RNA	LCI_RESULT	This cradle-to-gate system process represents the production of one kilogram of steel hot-dip galvanized coil from American Iron and Steel Institute (AISI)-member, and non-member steel producers in North America. The studied system boundary includes elementary flows associated with upstream raw material procurement and processing; iron ore beneficiation; blast furnace ironmaking or hot briquetted…	1	kg	2.23155	0.00440008	0.00030235	7.97e-16	0.0761322	0.105116	Steel	GDMKZUSIIJDKGW-UHFFFAOYSA-N	Inorganic compounds	Homogeneous metal compounds	Homogeneous transition metal compounds	0	0	0	0
31-33: Manufacturing	3312: Steel Product Manufacturing from Purchased Steel	Galvanized steel nails; at plant	17aee2ac-7594-4d7b-a47e-b8e772b5fd6f	US	UNIT_PROCESS	Unit process for hot-dipped galvanized steel nail production. No loss is included. Assumes that nails are produced at the same factory as the galvanized steel. Electricity consumption based on the ENKOnail+ Series Nail Machine data sheet.	1	kg	2.23815	0.00441363	0.00030352	1.23e-10	0.0764434	0.111725	Steel	GDMKZUSIIJDKGW-UHFFFAOYSA-N	Inorganic compounds	Homogeneous metal compounds	Homogeneous transition metal compounds	0	0	0	0
31-33: Manufacturing	3312: Steel Product Manufacturing from Purchased Steel	Galvanized steel staples; at plant	21b79c73-80a4-4cb6-8f8c-d746c9269649	US	UNIT_PROCESS	Unit process for hot-dipped galvanized steel staple production. No loss is included. Assumes that staples are produced at the same factory as the galvanized steel. Electricity consumption based on the Uniwin N/K/P Series Staple Making Machine Data Sheet.	1	kg	2.26648	0.00447171	0.000308534	6.53e-10	0.0777769	0.140048	Steel	GDMKZUSIIJDKGW-UHFFFAOYSA-N	Inorganic compounds	Homogeneous metal compounds	Homogeneous transition metal compounds	0	0	0	0
31-33: Manufacturing	3312: Steel Product Manufacturing from Purchased Steel	Hot rolled sheet, steel, at plant	bc251c04-d2b2-366f-af0c-99d8fc2ed467	RNA	LCI_RESULT	Important note: although most of the data in the US LCI database has undergone some sort of review, the database as a whole has not yet undergone a formal validation process. Please email comments to lci@nrel.gov.	1	kg	2.3035	0.0080523	-0.00849447	4.89e-09	0.0759812	0.177071	Steel	GDMKZUSIIJDKGW-UHFFFAOYSA-N	Inorganic compounds	Homogeneous metal compounds	Homogeneous transition metal compounds	0	0	0	0
31-33: Manufacturing	3312: Steel Product Manufacturing from Purchased Steel	Steel, cold-formed studs and track, at plant	2250f2f2-7faa-3307-9534-ca78b371b4dd	RNA	UNIT_PROCESS	The gate-to-gate data set covers all relevant input and output flows of the represented gate to gate unit process. The inventory is mainly based on industry data and is completed, where necessary, by secondary data. Dummy flows indicate inputs and outputs without corresponding USLCI process data for upstream production of materials or downstream treatment of waste (as of 2014)._x000D_ _x000D_ Upd…	1	kg	2.32756	0.00458437	0.000316086	4.76e-10	0.0796181	0.201134	Steel	GDMKZUSIIJDKGW-UHFFFAOYSA-N	Inorganic compounds	Homogeneous metal compounds	Homogeneous transition metal compounds	0	0	0	0
31-33: Manufacturing	3323: Architectural and Structural Metals Manufacturing	Steel product, secondary structural, girts and purlins, at plant	e0aa6dd1-b3ac-30ab-bd56-64f96bfa4a1b	RNA	LCI_RESULT	The Metal Building Manufacturers Association (http://www.mbma.com/) is a trade association established in 1956. The mission of the MBMA is to promote the design and construction of metal building systems in the low-rise, non-residential building marketplace. A metal building system is defined as an integrated set of components and assemblies, including but not limited to, frames that are built-up…	1	kg	2.41859	0.00987039	0.000460392	3.33e-09	0.16336	0.292163	Steel	GDMKZUSIIJDKGW-UHFFFAOYSA-N	Inorganic compounds	Homogeneous metal compounds	Homogeneous transition metal compounds	0	0	0	0
31-33: Manufacturing	3313: Alumina and Aluminum Production and Processing	Aluminum, secondary, shape casted	a9fd0eec-60dd-3506-8a22-6f8715f80f4e	RNA	UNIT_PROCESS	Separate unit processes are shown for automotive and UBC (used beverage container) scrap; however, it was determined that the recovery rates and processing requirements for these 2 markets are similar, and thus the results for the 2 markets are the same. Atmospheric, waterborne, and solid waste emissions represent process emissions only, not fuel combustion emissions., Important note: although mo…	1	kg	2.43681	0.00466882	0.000249416	7.57e-09	0.101773	0.310379	Aluminum	XAGFODPZIPBFFR-UHFFFAOYSA-N	Inorganic compounds	Homogeneous metal compounds	Homogeneous post-transition metal compounds	0	Homogeneous post-transition metal compounds	0	0
31-33: Manufacturing	3312: Steel Product Manufacturing from Purchased Steel	Cold rolled sheet, steel, at plant	c378e883-97fc-3714-b923-d7271b8fcbac	RNA	LCI_RESULT	Important note: although most of the data in the US LCI database has undergone some sort of review, the database as a whole has not yet undergone a formal validation process. Please email comments to lci@nrel.gov.	1	kg	2.6218	0.0100409	-0.00846316	6.89e-09	0.0930147	0.49537	Steel	GDMKZUSIIJDKGW-UHFFFAOYSA-N	Inorganic compounds	Homogeneous metal compounds	Homogeneous transition metal compounds	0	0	0	0
31-33: Manufacturing	3311: Iron and Steel Mills and Ferroalloy Manufacturing	Galvanized steel sheet, at plant	d6510d2d-d29c-3705-b686-b7903cd6e6bd	RNA	LCI_RESULT	Important note: although most of the data in the US LCI database has undergone some sort of review, the database as a whole has not yet undergone a formal validation process. Please email comments to lci@nrel.gov.	1	kg	2.712	0.0112502	-0.00844903	7.48e-09	0.10058	0.58557	Steel	GDMKZUSIIJDKGW-UHFFFAOYSA-N	Inorganic compounds	Homogeneous metal compounds	Homogeneous transition metal compounds	0	0	0	0
31-33: Manufacturing	3315: Foundries	Lost foam casting, aluminum	a8c3ad24-992e-31e0-9e18-fdf0280875df	RNA	UNIT_PROCESS	No co-product allocation for scrap materials that are recycled or reused; all environmental flows for scrap are included in the environmental flows for the product._x000D_ Important note: although most of the data in the US LCI database has undergone some sort of review, the database as a whole has not yet undergone a formal validation process._x000D_ Please email comments to lci@nrel.gov.	1	kg	2.85254	0.00391921	0.000363146	2.97e-08	0.116035	0.726106	Aluminum	XAGFODPZIPBFFR-UHFFFAOYSA-N	Inorganic compounds	Homogeneous metal compounds	Homogeneous post-transition metal compounds	0	Homogeneous post-transition metal compounds	0	0
31-33: Manufacturing	3314: Nonferrous Metal (except Aluminum) Production and Processing	Zinc, Special High Grade	230e8d51-1f4d-3459-be47-429b0b828add	GLO	UNIT_PROCESS	1. To oversee the study a core group of IZA members and staff were assembled to direct, review and coordinate activities associated with methodology, data collection, modeling, as well as the appropriate presentation and dissemination of the LCI results. The seven core group members and their affiliations at the time of the project were: _x000D_ â€¢ Bill Adams [Rio Tinto]_x000D_ â€¢ Anne Dekker […	1	kg	3.35852	0.0220739	0.00152235	3.53e-07	0.444216	1.23209	Zinc	HCHKCACWOHOZIP-UHFFFAOYSA-N	Inorganic compounds	Homogeneous metal compounds	Homogeneous transition metal compounds	0	Homogeneous transition metal compounds	0	0
31-33: Manufacturing	3314: Nonferrous Metal (except Aluminum) Production and Processing	Zinc, sheet	7a0942f9-5fe3-3a78-aff1-9399fea7c14b	GLO	LCI_RESULT	1. To oversee the study a core group of IZA members and staff were assembled to direct, review and coordinate activities associated with methodology, data collection, modeling, as well as the appropriate presentation and dissemination of the LCI results. The seven core group members and their affiliations at the time of the project were: â€¢ Bill Adams [Rio Tinto] â€¢ Anne Dekker [Nyrstar] â€¢ Ch…	1	kg	3.39123	0.0217462	0.00148267	4.23e-07	0.433837	1.2648	Zinc	HCHKCACWOHOZIP-UHFFFAOYSA-N	Inorganic compounds	Homogeneous metal compounds	Homogeneous transition metal compounds	0	Homogeneous transition metal compounds	0	0
31-33: Manufacturing	3313: Alumina and Aluminum Production and Processing	Aluminum, hot rolling, at plant	381d3e3d-29ae-3101-a95b-56a4cec08486	RNA	LCI_RESULT	The data set covers all relevant process steps and technologies over the supply chain of the represented cradle-to-gate inventory with a good overall data quality. The inventory is mainly based on industry data from the Aluminum Association and is completed, where necessary, by secondary data.	1	kg	3.92185	0.0218884	0.000425942	2.68e-10	0.188321	1.79543	Aluminum	XAGFODPZIPBFFR-UHFFFAOYSA-N	Inorganic compounds	Homogeneous metal compounds	Homogeneous post-transition metal compounds	0	Homogeneous post-transition metal compounds	0	0
31-33: Manufacturing	3313: Alumina and Aluminum Production and Processing	Aluminum ingot, production mix, at plant	a8eb9a6a-e8e6-3da6-a3ab-20dcf68e883a	US	UNIT_PROCESS	Important note: although most of the data in the US LCI database has undergone some sort of review, the database as a whole has not yet undergone a formal validation process. Please email comments to lci@nrel.gov.	1	kg	4.62445	0.0281756	0.000501163	2.69e-10	0.228496	2.49802	Aluminum	XAGFODPZIPBFFR-UHFFFAOYSA-N	Inorganic compounds	Homogeneous metal compounds	Homogeneous post-transition metal compounds	0	Homogeneous post-transition metal compounds	0	0
31-33: Manufacturing	3313: Alumina and Aluminum Production and Processing	Aluminum, sheet, coated, at plant	0f02f4bf-055b-35ff-ac40-1a21be06165f	RNA	UNIT_PROCESS	The coil coating process includes all known cradle-to-gate processes necessary for the treatment of metallic sheets. This process includes aluminum sheet as the metal feedstock. Raw materials include all known pre-treatments, cleaners, paints, and packaging materials to protect the finished sheets--as well as inbound transport. Manufacturing processes require electricity, heat from natural gas, a…	1	kg	4.7386	0.0284929	0.000536788	1.96e-09	0.237981	2.61218	Aluminum	XAGFODPZIPBFFR-UHFFFAOYSA-N	Inorganic compounds	Homogeneous metal compounds	Homogeneous post-transition metal compounds	0	Homogeneous post-transition metal compounds	0	0
31-33: Manufacturing	3313: Alumina and Aluminum Production and Processing	Aluminum, cold rolling, at plant	2b196386-eb1a-352a-aeda-4d003144f6df	RNA	LCI_RESULT	The data set covers all relevant process steps and technologies over the supply chain of the represented cradle-to-gate inventory with a good overall data quality. The inventory is mainly based on industry data from the Aluminum Association and is completed, where necessary, by secondary data.	1	kg	5.31499	0.028632	0.000620769	4.76e-10	0.253545	3.18856	Aluminum	XAGFODPZIPBFFR-UHFFFAOYSA-N	Inorganic compounds	Homogeneous metal compounds	Homogeneous post-transition metal compounds	0	Homogeneous post-transition metal compounds	0	0
31-33: Manufacturing	3311: Iron and Steel Mills and Ferroalloy Manufacturing	Steel, stainless 304, scrap	34897ebd-aa3d-347c-91ee-876c3f835fdb	GLO	UNIT_PROCESS	This data set describes the so-called "value of scrap" - calculated according to the EUROFER recycling methodology. The "value of scrap" approach addresses the question on how to deal with the recycling of stainless steel scrap at products EoL in an LCA/LCI. The principle idea behind the approach is to define the ecoprofile/LCI of stainless steel scrap, describing the so-called "value of scrap". …	1	kg	6.43591	0.0450802	0.00127922	2.47e-10	0.385973	4.30948	chromium steel	XEEYBQQBJWHFJM-UHFFFAOYSA-N	Inorganic compounds	Homogeneous metal compounds	Homogeneous transition metal compounds	0	Homogeneous transition metal compounds	0	0
31-33: Manufacturing	3313: Alumina and Aluminum Production and Processing	Aluminum, extrusion, at plant	77fe2197-8861-3569-8d85-07151789b1e7	RNA	LCI_RESULT	The data set covers all relevant process steps and technologies over the supply chain of the represented cradle-to-gate inventory with a good overall data quality. The inventory is mainly based on industry data from the Aluminum Association and is completed, where necessary, by secondary data.	1	kg	6.55523	0.0374579	0.000773635	4.41e-10	0.330299	4.4288	Aluminum	XAGFODPZIPBFFR-UHFFFAOYSA-N	Inorganic compounds	Homogeneous metal compounds	Homogeneous post-transition metal compounds	0	Homogeneous post-transition metal compounds	0	0
31-33: Manufacturing	3311: Iron and Steel Mills and Ferroalloy Manufacturing	Steel, stainless 304, quarto plate	8560388b-7ea1-38b7-befc-fd25d5deb450	RNA	UNIT_PROCESS	The data set covers all relevant process steps / european technologies of the represented cradle-to-gate inventory with a high overall data quality. Data was collected on site by stainless steel industry experts in accordance with the EUROFER (as well as worldsteel) methodology. A detailed internal quality check was carried out by PE International. In addition an independent external review carri…	1	kg	7.25126	0.0514975	0.00142139	4.44e-10	0.441481	5.12483	chromium steel	XEEYBQQBJWHFJM-UHFFFAOYSA-N	Inorganic compounds	Homogeneous metal compounds	Homogeneous transition metal compounds	0	Homogeneous transition metal compounds	0	0
Bridge Processes	USLCI to USEEIO	Copper, at storage Bridge; USLCI to USEEIO	6373ec73-ca57-47bd-8284-2f3cc25b8637		UNIT_PROCESS	Bridge process to transparently convert from physical units, in USLCI, to values in 2012 producer price for connecting to background data in the USEEIO repository.	1	kg	7.26895	0.0144331	0.00192363	5.66e-07	0.140718	5.14252	Copper	RYGMFSIKBFXOCR-UHFFFAOYSA-N	Inorganic compounds	Homogeneous metal compounds	Homogeneous transition metal compounds	0	Homogeneous transition metal compounds	0	0
31-33: Manufacturing	3311: Iron and Steel Mills and Ferroalloy Manufacturing	Steel, stainless 304, flat rolled coil	49f5324b-fc33-36e9-b5af-3c80d73492bd	RNA	UNIT_PROCESS	The data set covers all relevant process steps / european technologies of the represented cradle-to-gate inventory with a high overall data quality. Data was collected on site by stainless steel industry experts in accordance with the EUROFER (as well as worldsteel) methodology. A detailed internal quality check was carried out by PE International. In addition an independent external review carri…	1	kg	7.83906	0.0539172	0.00150199	5e-10	0.461693	5.71263	chromium steel	XEEYBQQBJWHFJM-UHFFFAOYSA-N	Inorganic compounds	Homogeneous metal compounds	Homogeneous transition metal compounds	0	Homogeneous transition metal compounds	0	0
31-33: Manufacturing	3313: Alumina and Aluminum Production and Processing	Aluminum, primary ingot, at plant	99963138-ddf9-3b32-9e93-69593d76cb08	RNA	LCI_RESULT	The data set covers all relevant process steps and technologies over the supply chain of the represented cradle-to-gate inventory with a good overall data quality. The inventory is mainly based on industry data from the Aluminum Association and is completed, where necessary, by secondary data.	1	kg	8.90334	0.0564426	0.000969886	4.63e-10	0.448493	6.77691	Aluminum	XAGFODPZIPBFFR-UHFFFAOYSA-N	Inorganic compounds	Homogeneous metal compounds	Homogeneous post-transition metal compounds	0	Homogeneous post-transition metal compounds	0	0
Bridge Processes	USLCI to USEEIO	Nickel Bridge; USLCI to USEEIO	63e1c955-9000-46d0-840a-1e2d102b2f79		UNIT_PROCESS	Bridge process to transparently convert from physical units, in USLCI, to values in 2012 producer price for connecting to background data in the USEEIO repository.	1	kg	8.91034	0.0206421	0.00277067	9.57e-07	0.197643	6.78391	Nickel	PXHVJJICTQNCMI-UHFFFAOYSA-N	Inorganic compounds	Homogeneous metal compounds	Homogeneous transition metal compounds	0	Homogeneous transition metal compounds	0	0
31-33: Manufacturing	3315: Foundries	Semi-permanent mold (SPM) casting, aluminum	ab2436bc-97db-3154-898e-2c49ca4b698e	RNA	UNIT_PROCESS	No co-product allocation for scrap materials; all environmental flows for scrap are included in the environmental flows for the product. A percent difference is calculated in cases when 2 plants reported the same data point; the percent difference is calculated by dividing the difference between the 2 plants by the average of the 2 plants._x000D_ Important note: although most of the data in the U…	1	kg	9.38421	0.0361753	0.000946504	3.13e-08	0.421298	7.25778	Aluminum	XAGFODPZIPBFFR-UHFFFAOYSA-N	Inorganic compounds	Homogeneous metal compounds	Homogeneous post-transition metal compounds	0	Homogeneous post-transition metal compounds	0	0
31-33: Manufacturing	3315: Foundries	Precision sand casting, aluminum	f61ecd3b-fdba-3739-8051-1d4bb0c2d98e	RNA	UNIT_PROCESS	No co-product allocation for scrap materials that are recycled or reused; all environmental flows for scrap are included in the environmental flows for the product. A percent difference is calculated in cases when 2 plants reported the same data point; the percent difference is calculated by dividing the difference between the 2 plants by the average of the 2 plants. Important note: although most…	1	kg	11.1104	0.0509958	0.00193658	4.87e-08	0.85755	8.984	Aluminum	XAGFODPZIPBFFR-UHFFFAOYSA-N	Inorganic compounds	Homogeneous metal compounds	Homogeneous post-transition metal compounds	0	Homogeneous post-transition metal compounds	0	0
Primary Metal Manufacturing	Iron and Steel Mills	Stainless steel; Manufacture; Production mix, at plant; 316 2B, 80% recycled	c19569ac-f0ab-453a-b70b-43f73bad11f8	GLO	UNIT_PROCESS	This process is part of the NETL Unit Process Library. To access the library and the original dataset:_x000D_ 1) Navigate to the NETL LCA home page (http://www.netl.doe.gov/lca)_x000D_ 2) Then navigate to the â€œUnit Process Libraryâ€ _x000D_ 3) From the library, the unit process of interest can be found either through the "Complete Listing of the Unit Process Library link" or through the link t…	1	kg	11.1465	0.0732114	0.0025033	2.67e-09	0.342935	9.02003	chromium steel	XEEYBQQBJWHFJM-UHFFFAOYSA-N	Inorganic compounds	Homogeneous metal compounds	Homogeneous transition metal compounds	0	Homogeneous transition metal compounds	0	0
31-33: Manufacturing	3313: Alumina and Aluminum Production and Processing	Aluminum, primary, smelt, at plant	4b0fe164-84c7-31e2-a3fc-ff570cd264e1	RNA	UNIT_PROCESS	Smelting is the reduction of refined alumina to metallic aluminum by the electrolytic separation of aluminum from its oxide. The process is carried out in a long series of electrolytic cells carrying direct current. The alumina is dissolved in a molten bath of cryolite (an electrolyte) and aluminum fluoride (which increases the conductivity of the electrolyte). These chemicals are assumed to be r…	1	kg	13.3843	0.0792404	0.00198952	1.01e-08	0.602351	11.2578	Aluminum	XAGFODPZIPBFFR-UHFFFAOYSA-N	Inorganic compounds	Homogeneous metal compounds	Homogeneous post-transition metal compounds	0	Homogeneous post-transition metal compounds	0	0
31-33: Manufacturing	3313: Alumina and Aluminum Production and Processing	Aluminum, primary, ingot, at plant, 1998	21aeedbf-933a-3570-8b9e-a44dc6fa6637	RNA	UNIT_PROCESS	Molten aluminum is discharged from a smelter into the holding and ingot casting facility. In this step, molten metal is typically combined with high quality, in-house scrap and then cast into aluminum ingots (References 6 and 7). A melt loss occurs when dross is skimmed off the molten aluminum. Electricity for ingot casting is assumed to be produced by the same fuel mix used for aluminum smelting…	1	kg	13.6724	0.0803672	0.00206287	1.03e-08	0.618145	11.546	Aluminum	XAGFODPZIPBFFR-UHFFFAOYSA-N	Inorganic compounds	Homogeneous metal compounds	Homogeneous post-transition metal compounds	0	Homogeneous post-transition metal compounds	0	0
Bridge Processes	USLCI to USEEIO	Molybdenum Bridge; USLCI to USEEIO	9c3b6f80-2e16-446c-b669-8668433d7296		UNIT_PROCESS	Bridge process to transparently convert from physical units, in USLCI, to values in 2012 producer price for connecting to background data in the USEEIO repository.	1	kg	39.5011	0.0915099	0.0122829	4.24e-06	0.876186	37.3747	Molybdenum	ZOKXTWBITQBERF-UHFFFAOYSA-N	Inorganic compounds	Homogeneous metal compounds	Homogeneous transition metal compounds	0	Homogeneous transition metal compounds	0	0
Bridge Processes	USLCI to USEEIO	Mercury Bridge; USLCI to USEEIO	ce32d74f-0462-479b-b562-4af17261393f		UNIT_PROCESS	Bridge process to transparently convert from physical units, in USLCI, to values in 2012 producer price for connecting to background data in the USEEIO repository.	1	kg	72.9868	0.169084	0.0226953	7.84e-06	1.61894	70.8603	Mercury	QSHDDOUJBYECFT-UHFFFAOYSA-N	Inorganic compounds	Homogeneous metal compounds	Homogeneous transition metal compounds	0	0	0	0
Bridge Processes	USLCI to USEEIO	Indium Bridge; USLCI to USEEIO	b4fea109-eba5-44d5-a849-9900c1e54e5b		UNIT_PROCESS	Bridge process to transparently convert from physical units, in USLCI, to values in 2012 producer price for connecting to background data in the USEEIO repository.	1	kg	141.251	0.327229	0.0439222	1.52e-05	3.13314	139.125	Indium	APFVFJFRJDLVQX-UHFFFAOYSA-N	Inorganic compounds	Homogeneous metal compounds	Homogeneous post-transition metal compounds	0	Homogeneous post-transition metal compounds	0	0
31-33: Manufacturing	3251: Basic Chemical Manufacturing	Fuel grade uranium, at regional storage	a626a6b9-3877-36f5-ac98-f5844b6348dd	RNA	UNIT_PROCESS	Important note: although most of the data in the US LCI database has undergone some sort of review, the database as a whole has not yet undergone a formal validation process. Please email comments to lci@nrel.gov.	1	kg	2547.05	64.812	1.53642	3.73e-05	458.35	2544.92	uranium	JFALSRSLKYAFGM-UHFFFAOYSA-N	Inorganic compounds	Homogeneous metal compounds	Homogeneous actinide compounds	0	Homogeneous actinide compounds	0	0
								Including GWP Outliers
								FLCAC Organic Compounds	Min	0.00368815	7.56e-06	-0.00852767	-2.39e-15	0.00017364
			Count	68					Low (20th Percentile)	0.698894	0.00293209	7.294e-05	2.554e-10	0.0333006
									Q1 (25th Percentile)	0.708538	0.00299119	0.000112227	4.4325e-10	0.0340815
									Median	2.12643	0.00462659	0.000232944	2.22796e-09	0.0760567
									Q3 (75th Percentile)	4.8827	0.0235993	0.00095235	7.5025e-09	0.272734
									High (80th Percentile)	6.97285	0.033158	0.00136452	1.402e-08	0.407168
									Max	2547.05	64.812	1.53642	3.73e-05	458.35
									IQR	4.17416	0.0206081	0.000840122	7.05925e-09	0.238652
									Lower outlier limit	-5.55271	-0.027921	-0.00114796	-1.01456e-08	-0.323897
									Upper outlier limit	11.1439	0.0545116	0.00221253	1.80914e-08	0.630712
									MAD	1.42738
									MAD-COV	0.671257
								GWP Outliers Removed
								FLCAC Organic Compounds	Min	0.00368815	7.56e-06	-0.00852767	-2.39e-15	0.00017364
									Low (20th Percentile)	0.695656	0.00290186	4.48e-05	1.57e-10	0.0321948
									Median	1.80166	0.00440008	0.000131231	2.18776e-09	0.0663107
									High (80th Percentile)	3.92185	0.0217462	0.000620769	6.89e-09	0.228496
									Max	11.1104	0.0564426	0.00277067	9.57e-07	0.85755
Superclass: Homogeneous non-metal compounds
31-33: Manufacturing	3251: Basic Chemical Manufacturing	Oxygen, liquid, at plant	7a2565f8-4a48-3263-9bc9-bcb28dbd58ad	RNA	UNIT_PROCESS	Complete inventory data and metadata are available in full in the final report and appendices, Cradle-to-Gate Life Cycle Inventory of Nine Plastic Resins and Four Polyurethane Precursors. This report has been extensively reviewed within Franklin Associates and has undergone partial critical review by ACC Plastics Division members and is available at: www.americanchemistry.com. Quantities may vary…	1	kg	0.0651466	0.00013359	1.15e-05	1.22e-09	0.00306714	1.21888	Oxygen	MYMOFIZGZYHOMD-UHFFFAOYSA-N	Inorganic compounds	Homogeneous non-metal compounds	Other non-metal organides	Other non-metal oxides	Other non-metal oxides	0	0
21: Mining, Quarrying, and Oil and Gas Extraction	2111: Oil and Gas Extraction	Sulfur, at plant	dfa7acbc-4a41-3329-951d-b6cde899c91e	RNA	UNIT_PROCESS	Heat is a coproduct released from cooling during the exothermic reaction. Complete inventory data and metadata are available in full in the final report and appendices, Cradle-to-Gate Life Cycle Inventory of Nine Plastic Resins and Four Polyurethane Precursors. This report has been extensively reviewed within Franklin Associates and has undergone partial critical review by ACC Plastics Division m…	1	kg	0.374219	0.000112243	2.24e-05	1.41e-09	0.00328681	0.909804	Sulfur	NINIDFKCEFEMDL-UHFFFAOYSA-N	Inorganic compounds	Homogeneous non-metal compounds	Other non-metal organides	Other non-metal sulfides	Other non-metal sulfides	0	0												10"	28.4	lb/ft	42.2637	kg/m
Bridge Processes	USLCI to USEEIO	Argon, liquid Bridge; USLCI to USEEIO	8bc09bc6-46e3-4012-93e3-d4adfe86af15		UNIT_PROCESS	Bridge process to transparently convert from physical units, in USLCI, to values in 2012 producer price for connecting to background data in the USEEIO repository.	1	kg	0.526772	0.000551288	0.000262075	2.7e-06	0.00725898	0.757251	Argon	XKRFYHLGVUSROY-UHFFFAOYSA-N	Inorganic compounds	Homogeneous non-metal compounds	Homogeneous noble gases	0	Homogeneous noble gases	0	0
31-33: Manufacturing	3253: Pesticide, Fertilizer, and Other Agricultural Chemical Manufacturing	Ammonia, steam reforming, liquid, at plant	33f08f48-349e-31f1-b600-aa7e9713ca50	RNA	UNIT_PROCESS	Mass imbalance is due to unavailability of the weight of water inputs to production. Complete inventory data and metadata are available in full in the final report and appendices, Cradle-to-Gate Life Cycle Inventory of Nine Plastic Resins and Four Polyurethane Precursors. This report has been extensively reviewed within Franklin Associates and has undergone partial critical review by ACC Plastics…	1	kg	0.677954	0.00322854	0.000262767	1.35e-09	0.0401712	0.606068	Ammonia	QGZKDVFQNNGYKY-UHFFFAOYSA-N	Inorganic compounds	Homogeneous non-metal compounds	Homogeneous other non-metal compounds	0	Homogeneous other non-metal compounds	0	0
31-33: Manufacturing	3251: Basic Chemical Manufacturing	Hydrogen, chlor-alkali average, membrane cell; at plant	f179f70b-5b18-4602-9513-18ed79485ac7	RNA	UNIT_PROCESS	Includes material and energy requirements and environmental emissions for one kilogram of hydrogen production at the Chlor-alkali plant only (gate to gate). This data represents the production of chlorine using the membrane technology. Allocation has been given to each product (chlorine, sodium hydroxide, and hydrogen) in the chlori-alkali process. Mass allocation was used to allocate all inputs …	1	kg	0.712898	0.00155513	0.000130322	1.48e-08	0.0353507	0.571124	Hydrogen	UFHFLCQGNIYNRP-UHFFFAOYSA-N	Inorganic compounds	Homogeneous non-metal compounds	Other non-metal organides	Other non-metal hydrides	Other non-metal hydrides	0	0
31-33: Manufacturing	3251: Basic Chemical Manufacturing	Chlorine; chlor-alkali electrolysis; at plant	a3e150d0-770e-4e2a-9b19-f7daa8cda38b	US	UNIT_PROCESS	This unit process represents the production of 1 kg of electrolysis outputs which includes chlorine, sodium hydrozide, and hydrogen. This dataset was developed for chlorine use in PVC manufacturing. This process represents all chlorine produced by the suspension grade PVC resin manufacturers in the United States. Both membrane and diaphragm cell technologies are used, with membrane cells being th…	1	kg	0.920725	0.00191274	0.000212995	1.49e-08	0.0508451	0.363297	Chlorine	KZBUYRJDOAKODT-UHFFFAOYSA-N	Inorganic compounds	Homogeneous non-metal compounds	Homogeneous halogens	0	Homogeneous halogens	0	0
31-33: Manufacturing	3251: Basic Chemical Manufacturing	Chlorine, production mix, at plant	faa85914-ec68-377e-aee5-0e0af4e27fc8	US	UNIT_PROCESS	Mass allocation between co-product applied as default (Ethan Ellingboe 6/6/2025)._x000D_ _x000D_ Diaphragm, membrane, and mercury cells are considered as the main source of chlorine/caustic in this module dataset. Per the Chemical Economics Handbook, SRI Consulting, 2011, the production mix data module assigns 96.5% of chlorine and caustic soda production to diaphragm/membrane cell electrolysis a…	1	kg	1.09106	0.00451308	0.000157667	1.41e-07	0.0646527	0.192967	Chlorine	KZBUYRJDOAKODT-UHFFFAOYSA-N	Inorganic compounds	Homogeneous non-metal compounds	Homogeneous halogens	0	Homogeneous halogens	0	0
31-33: Manufacturing	3251: Basic Chemical Manufacturing	Hydrochloric acid, HCl; MDI coproduct; at plant, 100% HCl	0d4adbb3-81bb-45c5-bf26-734c76ff3108	RNA	UNIT_PROCESS	The functional unit for this model is one kilogram of hydrochloric acid (HCl). The technical scope of this study is gate-to-gate and the system boundary includes incoming transport, manufacturing, and disposal of process wastes. This dataset represents HCl as a coproduct of MDI production under the hybrid allocation method. The hybrid method uses a mix of mass and elemental allocation to allocate…	1	kg	1.28402	0.00257625	0.000262428	1.79e-08	0.0666454	0	Hydrochloric acid	VEXZGXHMUGYJMC-UHFFFAOYSA-N	Inorganic compounds	Homogeneous non-metal compounds	Halogen organides	Halogen hydrides	Halogen hydrides	0	0
Bridge Processes	USLCI to USEEIO	Hydrogen Fluoride Bridge; USLCI to USEEIO	f3929bea-4d5f-4691-9aef-aa95392ba015		UNIT_PROCESS	Bridge process to transparently convert from physical units, in USLCI, to values in 2012 producer price for connecting to background data in the USEEIO repository.	1	kg	1.31856	0.00262052	0.000848651	3.99e-07	0.0356587	0.034535	Hydrogen Fluoride	KRHYYFGTRYWZRS-UHFFFAOYSA-N	Inorganic compounds	Homogeneous non-metal compounds	Halogen organides	Halogen hydrides	Halogen hydrides	0	0
31-33: Manufacturing	3251: Basic Chemical Manufacturing	Carbon monoxide, at plant	e0368d96-44a3-3628-8220-e6ae975b0931	RNA	LCI_RESULT	Complete inventory data and metadata are available in full in the final report and appendices, Cradle-to-Gate Life Cycle Inventory of Nine Plastic Resins and Four Polyurethane Precursors. This report has been extensively reviewed within Franklin Associates and has undergone partial critical review by ACC Plastics Division members and is available at: www.americanchemistry.com. Quantities may vary…	1	kg	1.37114	0.0051157	0.000249142	1.16e-10	0.0247518	0.0871198	Carbon monoxide	UGFAIRIUMAVXCW-UHFFFAOYSA-N	Inorganic compounds	Homogeneous non-metal compounds	Homogeneous other non-metal compounds	0	Homogeneous other non-metal compounds	0	0
31-33: Manufacturing	3251: Basic Chemical Manufacturing	Hydrochloric acid, without water, in 30% solution state, at plant	9ee66dd5-dcc9-3e94-9da3-3a7cc6cddeb3	RNA	LCI_RESULT	Complete inventory data and metadata are available in full in the final report and appendices, Cradle-to-Gate Life Cycle Inventory of Nine Plastic Resins and Four Polyurethane Precursors. This report has been extensively reviewed within Franklin Associates and has undergone partial critical review by ACC Plastics Division members and is available at: www.americanchemistry.com. Quantities may vary…	1	kg	1.69207	0.00716436	0.000128278	1.4e-07	0.100913	0.408045	Hydrochloric acid	VEXZGXHMUGYJMC-UHFFFAOYSA-N	Inorganic compounds	Homogeneous non-metal compounds	Halogen organides	Halogen hydrides	Halogen hydrides	0	0
31-33: Manufacturing	3251: Basic Chemical Manufacturing	Hydrogen, liquid, synthesis gas, at plant	4eaec911-05e8-304e-b7a6-98ce06fc9820	RNA	UNIT_PROCESS	Hydrogen and carbon dioxide are coproducts in the production of synthesis gas. The data for hydrogen production are estimates of the synthesis gas production. Raw material inputs for hydrogen are based on the conversion of methane to carbon monoxide and hydrogen. The carbon dioxide emissions include those from the shift reaction as well as from the combustion of the portion of processed natural g…	1	kg	9.45309	0.00864145	0.000504114	3.65e-09	0.254703	8.16907	Hydrogen	UFHFLCQGNIYNRP-UHFFFAOYSA-N	Inorganic compounds	Homogeneous non-metal compounds	Other non-metal organides	Other non-metal hydrides	Other non-metal hydrides	0	0
31-33: Manufacturing	3251: Basic Chemical Manufacturing	Hydrogen; small scale-steam methane reforming; at plant	697947c1-fc38-4406-bee1-d1e5baaa71d8	US	UNIT_PROCESS	This cradle to gate unit process is for 1 kilogram of hydrogen produced from small-scale steam methane reforming. This model is based on European primary data but has been adapted to represent US conditions. Data were collected by Schreiber et al., 2020 from process designs and simulations and have been adapted by the National Renewable Energy Laboratory (NREL). The output of this system is synga…	1	kg	10.6461	0.0115207	0.000571173	6.3e-09	0.264362	9.3621	Hydrogen	UFHFLCQGNIYNRP-UHFFFAOYSA-N	Inorganic compounds	Homogeneous non-metal compounds	Other non-metal organides	Other non-metal hydrides	Other non-metal hydrides	0	0
31-33: Manufacturing	3251: Basic Chemical Manufacturing	Hydrogen; solid oxide electrolysis, at plant	9f8a4892-e27e-4cc5-af91-7bdfd600dee7	US	UNIT_PROCESS	This cradle to gate unit process is for 1 kilogram of hydrogen produced from solid oxide electrolysis. This model is based on European balance of plant data but has been adapted to represent US conditions. Data were originally collected by Schreiber et al., 2020 and have been adapted by the National Renewable Energy Laboratory (NREL). The output of this system is syngas which is composed of hydro…	1	kg	25.7199	0.0554516	0.00555427	4.29e-07	1.23427	24.4359	Hydrogen	UFHFLCQGNIYNRP-UHFFFAOYSA-N	Inorganic compounds	Homogeneous non-metal compounds	Other non-metal organides	Other non-metal hydrides	Other non-metal hydrides	0	0
31-33: Manufacturing	3251: Basic Chemical Manufacturing	Hydrogen; proton exchange membrane water electrolysis; at plant	f00a298a-295f-4fbc-b463-45f8e96f018b	US	UNIT_PROCESS	This cradle to gate unit process is for the production of one kilogram of dried hydrogen via proton exchange membrane water electrolyzers (PEMWE). The original model was based on German data but has been adapted to represent US conditions. Data were originally collected by BareiÃŸ et al., 2019 and have been adapted by the National Renewable Energy Laboratory (NREL). The system boundary of this da…	1	kg	29.6044	0.063536	0.00640076	4.92e-07	1.42029	28.3204	Hydrogen	UFHFLCQGNIYNRP-UHFFFAOYSA-N	Inorganic compounds	Homogeneous non-metal compounds	Other non-metal organides	Other non-metal hydrides	Other non-metal hydrides	0	0
								Including GWP Outliers
								FLCAC Organic Compounds	Min	0.0651466	0.000112243	1.15e-05	1.16e-10	0.00306714
			Count	15					Low (20th Percentile)	0.647718	0.00135436	0.000129913	1.398e-09	0.0212532
									Q1 (25th Percentile)	0.695426	0.00173393	0.000143994	2.53e-09	0.0300512
									Median	1.28402	0.00322854	0.000262075	1.49e-08	0.0508451
									Q3 (75th Percentile)	5.57258	0.0079029	0.000537643	2.7e-07	0.177808
									High (80th Percentile)	9.6917	0.00921729	0.000626669	4.05e-07	0.256635
									Max	29.6044	0.063536	0.00640076	2.7e-06	1.42029
									IQR	4.87715	0.00616897	0.000393649	2.6747e-07	0.147757
									Lower outlier limit	-6.6203	-0.00751953	-0.000446479	-3.98675e-07	-0.191584
									Upper outlier limit	12.8883	0.0171564	0.00112812	6.71205e-07	0.399444
									MAD	0.606068
									MAD-COV	0.472008
								GWP Outliers Removed
								FLCAC Organic Compounds	Min	0.0651466	0.000112243	1.15e-05	1.16e-10	0.00306714
									Low (20th Percentile)	0.587245	0.000952823	0.000129096	1.374e-09	0.0142561
									Median	1.09106	0.00262052	0.000249142	1.48e-08	0.0401712
									High (80th Percentile)	1.5637	0.0063449	0.000407575	1.406e-07	0.0872061
									Max	10.6461	0.0115207	0.000848651	2.7e-06	0.264362
Hydrocarbons
31-33: Manufacturing	3259: Other Chemical Product and Preparation Manufacturing	Recycled postconsumer high-density polyethylene (HDPE) flake; at plant	17664c37-72c0-4813-a4b9-93f962962c63	RNA	UNIT_PROCESS	This unit process LCI represents additional separation and processing of postconsumer resin by a reclaimer to convert the received material into clean resin ready for use in manufacturing. The system boundary includes incoming material transport, debaling of incoming materials, grinding, washing, drying, and extrusion. Pelletizing energy usage is included in a separate unit process. Incoming HDPE…	1	kg	0.332998	0.000611734	0.000171379	2.47e-09	0.0183716	1.68064	ethylene	VGGSQFUCUMXWEO-UHFFFAOYSA-N	Organic compounds	Hydrocarbons	Unsaturated hydrocarbons	Unsaturated aliphatic hydrocarbons	Unsaturated aliphatic hydrocarbons	0	0
31-33: Manufacturing	3259: Other Chemical Product and Preparation Manufacturing	Recycled postconsumer high-density polyethylene (HDPE) pellet; at plant	b15aa6b2-a8be-3afc-a149-0a1a13facb12	RNA	UNIT_PROCESS	This unit process includes material and energy inputs needed to pelletize recycled postconsumer high-density polyethylene (HDPE) flakes. Incoming HDPE flakes are included and no loss is assumed during the conversion process to pellets._x000D_	1	kg	0.488776	0.000931171	0.000198953	5.38e-09	0.0257057	1.52486	ethylene	VGGSQFUCUMXWEO-UHFFFAOYSA-N	Organic compounds	Hydrocarbons	Unsaturated hydrocarbons	Unsaturated aliphatic hydrocarbons	Unsaturated aliphatic hydrocarbons	0	0
31-33: Manufacturing	3259: Other Chemical Product and Preparation Manufacturing	Recycled postconsumer polypropylene (PP) pellet; at plant	185648c2-334e-419c-bf16-bb95e258f6bb	RNA	UNIT_PROCESS	This unit process LCI represents additional separation and processing of postconsumer polypropylene (PP) resin by a reclaimer to convert the received material into clean resin ready for use in manufacturing. The system boundary includes incoming material transport, debaling of incoming materials, grinding, washing, drying, extrusion, and pelletizing. Incoming PP material contains small amounts of…	1	kg	0.535311	0.000994224	0.000175981	5.4e-09	0.0276754	1.47833	Polypropylene	QQONPFPTGQHPMA-UHFFFAOYSA-N	Organic compounds	Hydrocarbons	Unsaturated hydrocarbons	Unsaturated aliphatic hydrocarbons	Unsaturated aliphatic hydrocarbons	0	0
Bridge Processes	USLCI to USEEIO	Synthetic Rubber Bridge; USLCI to USEEIO	1103da1a-c993-49b5-a53b-0f1ee9c27ae4		UNIT_PROCESS	Bridge process to transparently convert from physical units, in USLCI, to values in 2012 producer price for connecting to background data in the USEEIO repository.	1	kg	1.66294	0.0027813	0.00177869	7.93e-07	0.038243	0.350703	Polybutadiene	IAQRGUVFOMOMEM-ONEGZZNKSA-N	Organic compounds	Hydrocarbons	Unsaturated hydrocarbons	Unsaturated aliphatic hydrocarbons	Unsaturated aliphatic hydrocarbons	0	0
31-33: Manufacturing	3251: Basic Chemical Manufacturing	Ethylene, materials production, organic compound, at plant, kg	520ecb54-7b55-42ca-97c3-4b8192189356	US	UNIT_PROCESS	Includes material and energy requirements and environmental emissions for one kilogram of ethylene production through steam cracking of hydrocarbons (including natural gas liquids and petroleum liquids). Numerous co-product streams are produced during this process. Fuel gas and off-gas are two coproducts produced that are exported to another process for fuel use. When the fuel coproducts are expo…	1	kg	1.79217	0.00345519	0.000417738	1.48e-09	0.104874	0.221466	Ethylene	VGGSQFUCUMXWEO-UHFFFAOYSA-N	Organic compounds	Hydrocarbons	Unsaturated hydrocarbons	Unsaturated aliphatic hydrocarbons	Unsaturated aliphatic hydrocarbons	0	0
31-33: Manufacturing	3251: Basic Chemical Manufacturing	Propylene, materials production, organic compound, at plant, kg	49d309a8-0c93-4eeb-a342-2fe2254a0bec	RNA	UNIT_PROCESS	Includes material and energy requirements and environmental emissions for one kilogram of propylene production through steam cracking of hydrocarbons (including natural gas liquids and petroleum liquids). Numerous co-product streams are produced during this process. Fuel gas and off-gas are two coproducts produced that are exported to another process for fuel use. When the fuel coproducts are exp…	1	kg	1.79431	0.00343274	0.000500775	1.87e-09	3.70001	0.219327	Propylene	QQONPFPTGQHPMA-UHFFFAOYSA-N	Organic compounds	Hydrocarbons	Unsaturated hydrocarbons	Unsaturated aliphatic hydrocarbons	Unsaturated aliphatic hydrocarbons	0	0
31-33: Manufacturing	3252: Resin, Synthetic Rubber, and Artificial and Synthetic Fibers and Filaments Manufacturing	Polyethylene, linear low-density, LLDPE, virgin resin, at plant	1dbafde2-2bc3-405c-9726-4d92fe7d29f9	RNA	UNIT_PROCESS	Includes material and energy requirements and environmental emissions for one kilogram of Linear Low-density polyethylene (LLDPE) virgin resin production at the plant only (gate to gate). The LLDPE resin is commonly polymerized in low pressure reactors. LLDPE is most commonly manufactued by either a solution process or a gas phase process but may also be produced using the slurry loop process. Al…	1	kg	1.98017	0.00375002	0.000441101	2.82e-09	0.114958	0.0334642	ethylene	VGGSQFUCUMXWEO-UHFFFAOYSA-N	Organic compounds	Hydrocarbons	Unsaturated hydrocarbons	Unsaturated aliphatic hydrocarbons	Unsaturated aliphatic hydrocarbons	0	0
31-33: Manufacturing	3251: Basic Chemical Manufacturing	Butadiene, at plant	5d274fc8-65f3-3f3a-a583-f12cace7c494	RNA	UNIT_PROCESS	Numerous coproduct streams are produced during this process. Butadiene is produced as a coproduct in ethylene production. Fuel gas and off-gas are two other coproducts produced that are exported to another process for fuel use. When the fuel coproducts are exported from the hydrocracker, they carry with them the allocated share of the inputs and outputs for their production. The ratio of the mass…	1	kg	2.01364	0.00378787	0.000967367	6.16e-09	0.111536	0	Butadiene	KAKZBPTYRLMSJV-UHFFFAOYSA-N	Organic compounds	Hydrocarbons	Unsaturated hydrocarbons	Olefins	Acyclic olefins	Alkadienes	0
31-33: Manufacturing	3252: Resin, Synthetic Rubber, and Artificial and Synthetic Fibers and Filaments Manufacturing	Polypropylene, PP, virgin resin, at plant	2e8facf6-46aa-4ddb-95de-a4e2a00eb2bb	RNA	UNIT_PROCESS	Includes material and energy requirements and environmental emissions for one kilogram of Polypropylene (PP) virgin resin production at the plant only (gate to gate). Polypropylene is manufactured by the polymerization of propylene using Ziegler-Natta catalysts. Commercial processes generally use titanium trichloride in combination with aluminum diethylmonochloride. Production processes vary and …	1	kg	2.05815	0.00385923	0.000535947	3.32e-09	3.763	0.0445117	Polypropylene	QQONPFPTGQHPMA-UHFFFAOYSA-N	Organic compounds	Hydrocarbons	Unsaturated hydrocarbons	Unsaturated aliphatic hydrocarbons	Unsaturated aliphatic hydrocarbons	0	0
31-33: Manufacturing	3252: Resin, Synthetic Rubber, and Artificial and Synthetic Fibers and Filaments Manufacturing	Polyethylene, high density, HDPE, virgin resin, at plant	2712f03a-80fe-4a2b-9005-ca9ba99f7eb3	RNA	UNIT_PROCESS	Includes material and energy requirements and environmental emissions for one kilogram of High-density polyethylene (HDPE) virgin resin production at the plant only (gate to gate). The HDPE resin is commonly polymerized in low pressure reactors. The three main reactor types used are gas-phase, slurry loop, and solution reactors. Only the gas-phase and slurry loop reactors were stated as the repre…	1	kg	2.09102	0.00388523	0.000451366	4.21e-09	0.117302	0.0773826	ethylene	VGGSQFUCUMXWEO-UHFFFAOYSA-N	Organic compounds	Hydrocarbons	Unsaturated hydrocarbons	Unsaturated aliphatic hydrocarbons	Unsaturated aliphatic hydrocarbons	0	0
31-33: Manufacturing	3252: Resin, Synthetic Rubber, and Artificial and Synthetic Fibers and Filaments Manufacturing	Polyethylene, low-density, LDPE, virgin resin, at plant	6a12cba1-889d-4515-90f8-89feb8d662f2	RNA	UNIT_PROCESS	Includes material and energy requirements and environmental emissions for one kilogram of Low-density polyethylene (LDPE) virgin resin production. The LDPE resin is commonly polymerized in high pressure reactors. This is the standard technology for LDPE resin production. The two reactor types used are autoclaves and tubular reactors. Generally, tubular reactors operate at a higher average ethylen…	1	kg	2.38356	0.00449012	0.000504505	7.5e-09	0.137899	0.369918	ethylene	VGGSQFUCUMXWEO-UHFFFAOYSA-N	Organic compounds	Hydrocarbons	Unsaturated hydrocarbons	Unsaturated aliphatic hydrocarbons	Unsaturated aliphatic hydrocarbons	0	0
31-33: Manufacturing	3252: Resin, Synthetic Rubber, and Artificial and Synthetic Fibers and Filaments Manufacturing	Polybutadiene, butadiene rubber; at plant	fa60e60f-73f0-3e20-bb3a-073e4a9469cc	RNA	UNIT_PROCESS	The functional unit for this model is one kilogram of polybutadiene. The technical scope of this study is gate-to-gate and the system boundary includes incoming transport, manufacturing, and disposal of process wastes. Polybutadiene production can vary based on the source of butadiene, the modeled production pathway is through the dehydrogenation of n-butane or mixture of n-butanes and butenes fo…	1	kg	2.76934	0.00480843	0.00104703	6.34e-09	0.182849	0.755706	Polybutadiene	IAQRGUVFOMOMEM-ONEGZZNKSA-N	Organic compounds	Hydrocarbons	Unsaturated hydrocarbons	Unsaturated aliphatic hydrocarbons	Unsaturated aliphatic hydrocarbons	0	0
31-33: Manufacturing	3261: Plastics Product Manufacturing	Injection molding, rigid LLDPE part, at plant	9fe670f2-0846-377e-8b15-db170d54ac32	RNA	UNIT_PROCESS	For each kilogram of plastic part fabrication, the amount of incoming corrugated box material is equivalent to that coming out of the process as it is purchased to be used as shipping packaging. An average of 0.045 kg of rigid plastic part scrap is produced for every kilogram of injection molded parts produced; this scrap is sold for recycling. The remaining solid waste generated from the facilit…	1	kg	3.15955	0.0062245	0.000715098	2.38e-08	0.173836	1.14591	ethylene	VGGSQFUCUMXWEO-UHFFFAOYSA-N	Organic compounds	Hydrocarbons	Unsaturated hydrocarbons	Unsaturated aliphatic hydrocarbons	Unsaturated aliphatic hydrocarbons	0	0
31-33: Manufacturing	3261: Plastics Product Manufacturing	Injection molding, rigid polypropylene part, at plant	89a2b59a-1ca2-34f5-acc8-a8eaaa6fa870	RNA	UNIT_PROCESS	For each kilogram of plastic part fabrication, the amount of incoming corrugated box material is equivalent to that coming out of the process as it is purchased to be used as shipping packaging. An average of 0.045 kg of rigid plastic part scrap is produced for every kilogram of injection molded parts produced; this scrap is sold for recycling. The remaining solid waste generated from the facilit…	1	kg	3.24017	0.00633742	0.000813169	2.43e-08	3.94592	1.22654	Polypropylene	QQONPFPTGQHPMA-UHFFFAOYSA-N	Organic compounds	Hydrocarbons	Unsaturated hydrocarbons	Unsaturated aliphatic hydrocarbons	Unsaturated aliphatic hydrocarbons	0	0
31-33: Manufacturing	3261: Plastics Product Manufacturing	Thermoforming, rigid polypropylene part, at plant	18c37a18-0ddd-3944-b9b1-458410215233	RNA	UNIT_PROCESS	The amount of incoming corrugated box material is equivalent to that coming out of the process as it is purchased to be used as shipping packaging for finished thermoformed items. An average of 0.149 pounds of rigid plastic part scrap is produced for every kilogram of thermoformed parts produced; this scrap is sold for recycling. The remaining solid waste generated from the facilities surveyed in…	1	kg	4.08868	0.00803275	0.00100138	3.46e-08	4.44735	2.07504	Polypropylene	QQONPFPTGQHPMA-UHFFFAOYSA-N	Organic compounds	Hydrocarbons	Unsaturated hydrocarbons	Unsaturated aliphatic hydrocarbons	Unsaturated aliphatic hydrocarbons	0	0
								Including GWP Outliers
								FLCAC Organic Compounds	Min	0.332998	0.000611734	0.000171379	1.48e-09	0.0183716
			Count	15					Low (20th Percentile)	1.43741	0.00242389	0.000373981	2.75e-09	0.0361295
									Q1 (25th Percentile)	1.72755	0.00310702	0.00042942	3.07e-09	0.0715585
									Median	2.01364	0.00378787	0.000504505	5.4e-09	0.117302
									Q3 (75th Percentile)	2.57645	0.00464928	0.000890268	1.565e-08	1.94143
									High (80th Percentile)	2.84739	0.00509164	0.000974169	2.39e-08	3.71261
									Max	4.08868	0.00803275	0.00177869	7.93e-07	4.44735
									IQR	0.848897	0.00154226	0.000460849	1.258e-08	1.86987
									Lower outlier limit	0.454209	0.000793635	-0.000261853	-1.58e-08	-2.73325
									Upper outlier limit	3.8498	0.00696266	0.00158154	3.452e-08	4.74624
									MAD	0.369918
									MAD-COV	0.183706
								GWP Outliers Removed
								FLCAC Organic Compounds	Min	0.332998	0.000611734	0.000171379	1.48e-09	0.0183716
									Low (20th Percentile)	1.43741	0.00242389	0.000373981	2.75e-09	0.0361295
									Median	2.01364	0.00378787	0.000504505	5.4e-09	0.117302
									High (80th Percentile)	2.84739	0.00509164	0.000974169	2.39e-08	3.71261
									Max	4.08868	0.00803275	0.00177869	7.93e-07	4.44735
Mixed metal/non-metal compounds
Asphalt Mixture_Parameterized	EPD Based System Processes	WCS Sand; Polaris Materials	3ce42614-4e2e-4e0b-a467-528dcd5b027f		LCI_RESULT	Data retrieved from:_x000D_ Polaris Materials Corporation (2017). Environmental Product Declaration for Concrete Aggregate Products._x000D_ Link: https://www.astm.org/CERTIFICATION/DOCS/344.EPD_Polaris_Materials_final.pdf	1	kg	0.00165035	2e-05	5.4e-07	7.56e-11	0.00052	0.354447	Silica	VYPSYNLAJGMNEJ-UHFFFAOYSA-N	Inorganic compounds	Mixed metal/non-metal compounds	Metalloid organides	Metalloid oxides	Metalloid oxides	0	0
21: Mining, Quarrying, and Oil and Gas Extraction	2123: Nonmetallic Mineral Mining and Quarrying	Gypsum; at quarry	c6be6e8a-75f4-3ff7-5494-397473434ab7	US	UNIT_PROCESS	Gypsum is a mineral resource comprised of calcium sulfate dihydrate which is mined for various industrial and commercial applications. Non-limestone raw materials including clay and gypsum, are quarried off-site and transported to the cement production facilities via trucks or rail. These raw materials are handled, processed, and stored on site. Once cement clinker is cooled and it is passed thro…	1	kg	0.00230101	9.67e-06	2.78e-06	2.56e-11	0.000136084	0.353796	Gypsum	OSGAYBCDTDRGGQ-UHFFFAOYSA-L	Inorganic compounds	Mixed metal/non-metal compounds	Alkaline earth metal oxoanionic compounds	Alkaline earth metal sulfates	Alkaline earth metal sulfates	0	0												20"	71.5	lb/ft	106.403	kg/m
Asphalt Mixture_Parameterized	EPD Based System Processes	WCS Sand; Vulcan Materials	586788ff-7f00-4470-9cc2-4be5898f9075		LCI_RESULT	Data retrieved from:_x000D_ McEwan, Laurel (2016). Environmental Product Delcaration for Concrete Aggregate Products._x000D_ Link: https://www.vulcanmaterials.com/docs/default-source/default-document-library/pleasanton-epd_final	1	kg	0.00489059	4e-05	1.5e-06	1.26e-10	0.00069	0.351207	Silica	VYPSYNLAJGMNEJ-UHFFFAOYSA-N	Inorganic compounds	Mixed metal/non-metal compounds	Metalloid organides	Metalloid oxides	Metalloid oxides	0	0
31-33: Manufacturing	3274: Lime and Gypsum Product Manufacturing	Processing of gypsum; milled; at drywall processing facility	4827cf8d-b424-3376-8b0f-dcaf0ff73a2c	US	UNIT_PROCESS	This process dataset accounts for the emissions and other environmental burdens associated with the operation of a drywall processing facility per kilogram of processed material. It accounts for electricity, diesel and heavy equipment utilization; particulate matter (PM) emissions associated with shingle grinding, stockpiling and unpaved road transport; land occupation; and water consumption (for…	1	kg	0.00656934	1.41e-05	3.18e-06	3.56e-11	0.000463857	0.349528	Gypsum	OSGAYBCDTDRGGQ-UHFFFAOYSA-L	Inorganic compounds	Mixed metal/non-metal compounds	Alkaline earth metal oxoanionic compounds	Alkaline earth metal sulfates	Alkaline earth metal sulfates	0	0
Bridge Processes	Construction Materials to USEEIO	Silica sand Bridge; Construction Materials to USEEIO	3c65e5d9-9bc2-49fb-beb8-24b95739dfac		UNIT_PROCESS	Bridge process to transparently convert from physical units, in Construction Materials, to values in 2012 producer price for connecting to background data in the USEEIO repository. _x000D_ This is a copy of the equivalent USLCI to USEEIO bridge process.	1	kg	0.0270759	5.66e-05	9.44e-06	2.2e-09	0.000866854	0.329022	Silica	VYPSYNLAJGMNEJ-UHFFFAOYSA-N	Inorganic compounds	Mixed metal/non-metal compounds	Metalloid organides	Metalloid oxides	Metalloid oxides	0	0
Bridge Processes	USLCI to USEEIO	Silica sand Bridge; USLCI to USEEIO	309485bd-a13b-4539-a23c-036c0b23b4f5		UNIT_PROCESS	Bridge process to transparently convert from physical units, in USLCI, to values in 2012 producer price for connecting to background data in the USEEIO repository. _x000D_	1	kg	0.0270759	5.66e-05	9.44e-06	2.2e-09	0.000866854	0.329022	Silica	VYPSYNLAJGMNEJ-UHFFFAOYSA-N	Inorganic compounds	Mixed metal/non-metal compounds	Metalloid organides	Metalloid oxides	Metalloid oxides	0	0
31-33: Manufacturing	3251: Basic Chemical Manufacturing	Spodumene mineral concentrate; beneficiation process; at plant; 5% lithium oxide	dc9186ba-2029-45db-ae3a-5d1a7ac269d7	CA	UNIT_PROCESS	This unit process produces a mineral concentrate from hard rock (spodumene) ores using mineral processing processes. The functional unit of the process is the production of 5% lithium oxide (Li2O) mineral concentrate that will be sent to a hydrometallurgical plant for further processing. The gate-to-gate system boundary starts with the input of a mill feed with 1.89% Li2O and ends with the produc…	1	kg	0.0439596	4.56e-05	1.58e-05	3.5e-10	0.00108333	0.312138	Spodumene	CNLWCVNCHLKFHK-UHFFFAOYSA-N	Inorganic compounds	Mixed metal/non-metal compounds	Post-transition metal oxoanionic compounds	Post-transition metal silicates	Post-transition metal silicates	0	0
21: Mining, Quarrying, and Oil and Gas Extraction	2123: Nonmetallic Mineral Mining and Quarrying	Bauxite, at mine	76a47261-8a9c-30a2-93a6-f5a029aded6f	GLO	UNIT_PROCESS	Aluminum is the most widely distributed metal in the earthâ€™s crust, with only the nonmetallic elements oxygen and silicon surpassing it in abundance. However, bauxite ore is the only commercially exploited source of aluminum. Although other types of earth, including ordinary clay, contain aluminum, economics favor the use of bauxite. Bauxite is formed by the action of rain and erosion on materi…	1	kg	0.050265	0.000512644	5.31e-05	1.56e-10	0.0108964	0.305833	Bauxite	XXHQVTGCFGYKNL-UHFFFAOYSA-N	Inorganic compounds	Mixed metal/non-metal compounds	Miscellaneous mixed metal/non-metals	Miscellaneous metallic oxoanionic compounds	Miscellaneous aluminates	0	0												16"	52.5	lb/ft	78.1284	kg/m
21: Mining, Quarrying, and Oil and Gas Extraction	2123: Nonmetallic Mineral Mining and Quarrying	Sodium chloride, at plant	5dacfb93-571f-3502-bf9e-1ce678de151d	RNA	UNIT_PROCESS	Process inputs do not consider the fraction of mass that is extracted and returned to the mine as overburden. Complete inventory data and metadata are available in full in the final report and appendices, Cradle-to-Gate Life Cycle Inventory of Nine Plastic Resins and Four Polyurethane Precursors. This report has been extensively reviewed within Franklin Associates and has undergone partial critic…	1	kg	0.144739	0.000749563	5.01e-05	9.27e-10	0.018708	0.211358	Sodium chloride	FAPWRFPIFSIZLT-UHFFFAOYSA-M	Inorganic compounds	Mixed metal/non-metal compounds	Alkali metal salts	Alkali metal chlorides	Alkali metal chlorides	0	0												6"	16.7	lb/ft	24.8523	kg/m
Bridge Processes	USLCI to USEEIO	Iron Sulphate Bridge; USLCI to USEEIO	9a9570de-3614-4065-9e22-c6f332805eb6		UNIT_PROCESS	Bridge process to transparently convert from physical units, in USLCI, to values in 2012 producer price for connecting to background data in the USEEIO repository.	1	kg	0.173494	0.000344805	0.000111665	5.25e-08	0.00469194	0.182603	Iron Sulfate	BAUYGSIQEAFULO-UHFFFAOYSA-L	Inorganic compounds	Mixed metal/non-metal compounds	Transition metal oxoanionic compounds	Transition metal sulfates	Transition metal sulfates	0	0
31-33: Manufacturing	3274: Lime and Gypsum Product Manufacturing	Gypsum board; at plant; 5/8" type X	730fd755-917f-417c-bcfc-851935b194b8	US	UNIT_PROCESS	This cradle-to-gate unit process dataset is for the production of 1 MSF (Thousand square feet, 92.90 square meters) of 1/8â€ (15.9 mm) Type X (type X core) gypsum board. _x000D_ This unit process includes raw material acquisition; manufacturing; transport; production and use of fuels, and electricity; disposal of process waste and products; recovery of used products via reuse, recycling, and ene…	1	kg	0.267162	0.000467812	6.2006e-05	7.44231e-09	0.0129302	0.0889351	Gypsum	OSGAYBCDTDRGGQ-UHFFFAOYSA-L	Inorganic compounds	Mixed metal/non-metal compounds	Alkaline earth metal oxoanionic compounds	Alkaline earth metal sulfates	Alkaline earth metal sulfates	0	0
Bridge Processes	USLCI to USEEIO	Iron (III) Chloride Bridge; USLCI to USEEIO	6d06d468-2347-4d6b-95a6-4e065074c362		UNIT_PROCESS	Bridge process to transparently convert from physical units, in USLCI, to values in 2012 producer price for connecting to background data in the USEEIO repository.	1	kg	0.286266	0.000568929	0.000184247	8.67e-08	0.00774169	0.0698317	Iron (III) Chloride	RBTARNINKXHZNM-UHFFFAOYSA-K	Inorganic compounds	Mixed metal/non-metal compounds	Transition metal salts	Transition metal chlorides	Transition metal chlorides	0	0
31-33: Manufacturing	3274: Lime and Gypsum Product Manufacturing	Gypsum board; at plant; 1/2" lightweight	ddce8616-7f3a-4550-90ca-7a6776e56de4	US	UNIT_PROCESS	This cradle-to-gate unit process dataset is for the production of 1 MSF (Thousand square feet, 92.0 square meters) of 1/2â€ Lightweight (regular core) gypsum board. _x000D_ This unit process includes raw material acquisition; manufacturing; transport; production and use of fuels, and electricity; disposal of process waste and products; recovery of used products via reuse, recycling, and energy r…	1	kg	0.311126	0.000552447	8.09244e-05	6.39394e-09	0.0152325	0.0449714	Gypsum	OSGAYBCDTDRGGQ-UHFFFAOYSA-L	Inorganic compounds	Mixed metal/non-metal compounds	Alkaline earth metal oxoanionic compounds	Alkaline earth metal sulfates	Alkaline earth metal sulfates	0	0
31-33: Manufacturing	3274: Lime and Gypsum Product Manufacturing	Gypsum wallboard product, type X, 0.625 inch (15.875 mm)	a477d05f-35a7-399e-9128-d2b4ce8265d6	RNA	UNIT_PROCESS	Gypsum wallboard (GWB) is ubiquitous in building construction, covering walls, ceilings and partitions in both residential and commercial building applications. Primary LCI data were collected for three major gate-to-gate processes in the production of gypsum wallboard (GWB): natural or crude gypsum ore extraction (six quarries and one underground mining site), gypsum paper manufacture (three pla…	1	kg	0.322837	0.00244484	0.000368777	1.75439e-08	0.0124842	0.0332607	Gypsum	OSGAYBCDTDRGGQ-UHFFFAOYSA-L	Inorganic compounds	Mixed metal/non-metal compounds	Alkaline earth metal oxoanionic compounds	Alkaline earth metal sulfates	Alkaline earth metal sulfates	0	0
31-33: Manufacturing	3274: Lime and Gypsum Product Manufacturing	Gypsum wallboard product, regular, 0.5 inch (12.7 mm)	85b81e30-2422-36fc-8144-1459b1b993b2	RNA	UNIT_PROCESS	Gypsum wallboard (GWB) is ubiquitous in building construction, covering walls, ceilings and partitions in both residential and commercial building applications. Primary LCI data were collected for three major gate-to-gate processes in the production of gypsum wallboard (GWB): natural or crude gypsum ore extraction (six quarries and one underground mining site), gypsum paper manufacture (three pla…	1	kg	0.339182	0.00256244	0.000431105	1.80628e-08	0.0130349	0.0169156	Gypsum	OSGAYBCDTDRGGQ-UHFFFAOYSA-L	Inorganic compounds	Mixed metal/non-metal compounds	Alkaline earth metal oxoanionic compounds	Alkaline earth metal sulfates	Alkaline earth metal sulfates	0	0
Bridge Processes	USLCI to USEEIO	Sodium hydrogen Sulfite, 12.5% in solution Bridge; USLCI to USEEIO	60ec67a9-1287-4323-9efe-df1c1434c9b6		UNIT_PROCESS	Bridge process to transparently convert from physical units, in USLCI, to values in 2012 producer price for connecting to background data in the USEEIO repository. _x000D_	1	kg	0.373013	0.000741331	0.000240079	1.13e-07	0.0100877	0.0169156	Sodium hydrogen sulfite	DWAQJAXMDSEUJJ-UHFFFAOYSA-M	Inorganic compounds	Mixed metal/non-metal compounds	Alkali metal oxoanionic compounds	Alkali metal sulfites	Alkali metal sulfites	0	0
Bridge Processes	USLCI to USEEIO	Zeolite Bridge; USLCI to USEEIO	a1c4409b-9e9e-4f3b-bec0-f319fef1e3c5		UNIT_PROCESS	Bridge process to transparently convert from physical units, in USLCI, to values in 2012 producer price for connecting to background data in the USEEIO repository.	1	kg	0.519936	0.00108668	0.000181258	4.23e-08	0.0166461	0.163838	Zeolite	LVZAVNQYRZXWLS-UHFFFAOYSA-N	Inorganic compounds	Mixed metal/non-metal compounds	Post-transition metal organides	Post-transition metal oxides	Post-transition metal oxides	0	0
Bridge Processes	USLCI to USEEIO	Sodium Tripolyphosphate Bridge; USLCI to USEEIO	7f4e8f7a-d36f-4237-a47f-63c7d4082ff1		UNIT_PROCESS	Bridge process to transparently convert from physical units, in USLCI, to values in 2012 producer price for connecting to background data in the USEEIO repository.	1	kg	0.555182	0.00110338	0.000357327	1.68e-07	0.0150142	0.199085	Sodium Tripolyphosphate	HWGNBUXHKFFFIH-UHFFFAOYSA-I	Inorganic compounds	Mixed metal/non-metal compounds	Alkali metal oxoanionic compounds	Alkali metal phosphates	Alkali metal phosphates	0	0
Bridge Processes	USLCI to USEEIO	Sodium hypochlorite, 15% in H2O, at plant Bridge; USLCI to USEEIO	bbb59026-6f14-46f6-9e3d-bc60ed8d45c5		UNIT_PROCESS	Bridge process to transparently convert from physical units, in USLCI, to values in 2012 producer price for connecting to background data in the USEEIO repository. _x000D_	1	kg	0.641929	0.00127578	0.000413159	1.94e-07	0.0173602	0.285832	Sodium hypochlorite	SUKJFIGYRHOWBL-UHFFFAOYSA-N	Inorganic compounds	Mixed metal/non-metal compounds	Alkali metal oxoanionic compounds	Alkali metal hypochlorites	Alkali metal hypochlorites	0	0
31-33: Manufacturing	3251: Basic Chemical Manufacturing	Sodium hydroxide; chlor-alkali average, membrane cell; at plant; 50% solution state	344a7ac0-8c18-4869-bb63-3e44e811a1d9	RNA	UNIT_PROCESS	Includes material and energy requirements and environmental emissions for one kilogram of 50% solution sodium hydroxide production at the Chlor-alkali plant only (gate to gate). This data represents the production of sodium hydroxide using the membrane technology. Allocation has been given to each product (chlorine, sodium hydroxide, and hydrogen) in the chlori-alkali process. Mass allocation was…	1	kg	0.886096	0.00184131	0.000126801	8.38e-09	0.0478086	0.529998	Sodium hydroxide	HEMHJVSKTPXQMS-UHFFFAOYSA-M	Inorganic compounds	Mixed metal/non-metal compounds	Miscellaneous mixed metal/non-metals	0	Miscellaneous mixed metal/non-metals	0	0
Bridge Processes	USLCI to USEEIO	Aluminium sulphate, powder Bridge; USLCI to USEEIO	a69b6a20-acd3-489b-b3e1-bb7ef0615618		UNIT_PROCESS	Bridge process to transparently convert from physical units, in USLCI, to values in 2012 producer price for connecting to background data in the USEEIO repository.	1	kg	1.14506	0.00227572	0.000736987	3.47e-07	0.0309668	0.788966	Aluminium sulfate	DIZPMCHEQGEION-UHFFFAOYSA-H	Inorganic compounds	Mixed metal/non-metal compounds	Post-transition metal oxoanionic compounds	Post-transition metal sulfates	Post-transition metal sulfates	0	0
Bridge Processes	USLCI to USEEIO	Sodium hydrogen Sulfite, 40% in solution Bridge; USLCI to USEEIO	86f13a15-a773-4945-8b1a-46158a77d131		UNIT_PROCESS	Bridge process to transparently convert from physical units, in USLCI, to values in 2012 producer price for connecting to background data in the USEEIO repository.	1	kg	1.18844	0.00236192	0.000764903	3.6e-07	0.0321398	0.832339	Sodium hydrogen sulfite	DWAQJAXMDSEUJJ-UHFFFAOYSA-M	Inorganic compounds	Mixed metal/non-metal compounds	Alkali metal oxoanionic compounds	Alkali metal sulfites	Alkali metal sulfites	0	0
31-33: Manufacturing	3313: Alumina and Aluminum Production and Processing	Alumina, at plant	91beb684-4d04-38b9-8800-a274762a9d44	RNA	UNIT_PROCESS	Before it can be used in the manufacture of metallic aluminum, bauxite ore must be refined to nearly pure aluminum oxide, usually called alumina. The Bayer process is the preferred method for bauxite refining. Bauxite is crushed and dissolved in digesters using strong caustic soda and lime solution. The undissolved residue, known as red mud, is filtered out. Sodium aluminate remains in solution, …	1	kg	1.35543	0.00456802	0.000462817	3.28e-09	0.0937272	0.999333	Alumina	TWNQGVIAIRXVLR-UHFFFAOYSA-N	Inorganic compounds	Mixed metal/non-metal compounds	Miscellaneous mixed metal/non-metals	Miscellaneous metallic oxoanionic compounds	Miscellaneous aluminates	0	0
31-33: Manufacturing	3274: Lime and Gypsum Product Manufacturing	Quicklime, at plant	9c0c2415-126f-3162-8479-f002f315a8c7	RNA	UNIT_PROCESS	This module shows limestone mining and lime production as 2 separate unit processes, and also shows it as 1 cradle-to-gate process., Lime is manufactured by calcining in a rotary kiln. Important note: although most of the data in the US LCI database has undergone some sort of review, the database as a whole has not yet undergone a formal validation process. Please email comments to lci@nrel.gov.	1	kg	1.37419	0.00395591	6.91e-05	8.93e-09	0.0303116	1.01809	Lime	ODINCKMPIJJUCX-UHFFFAOYSA-N	Inorganic compounds	Mixed metal/non-metal compounds	Alkaline earth metal organides	Alkaline earth metal oxides	Alkaline earth metal oxides	0	0
Bridge Processes	USLCI to USEEIO	Titanium Dioxide Bridge; USLCI to USEEIO	e53de941-8224-436b-89ca-fd235965faef		UNIT_PROCESS	Bridge process to transparently convert from physical units, in USLCI, to values in 2012 producer price for connecting to background data in the USEEIO repository.	1	kg	1.52675	0.00303429	0.000982649	4.62e-07	0.041289	1.17065	Titanium Dioxide	GWEVSGVZZGPLCZ-UHFFFAOYSA-N	Inorganic compounds	Mixed metal/non-metal compounds	Transition metal organides	Transition metal oxides	Transition metal oxides	0	0
31-33: Manufacturing	3251: Basic Chemical Manufacturing	Crude cobalt hydroxide production; at plant	2fb426d1-2476-4400-b942-940f65699e87	CD	UNIT_PROCESS	The functional unit for this model is one kilogram of crude cobalt hydroxide with a cobalt ore content of 35% and a copper content of 0.47%. The technical scope includes the gate-to-gate production of crude cobalt hydroxide. The system boundary includes incoming transport, hydrometallurgical ore processing, and disposal of process wastes. The material and energy flows data for hydrometallurgical …	1	kg	1.76617	2.54803	0.0010178	7.17e-09	0.339492	1.41008	cobalt hydroxide	ASKVAEGIVYSGNY-UHFFFAOYSA-L	Inorganic compounds	Mixed metal/non-metal compounds	Transition metal oxoanionic compounds	Transition metal hydroxides	Transition metal hydroxides	0	0
31-33: Manufacturing	3251: Basic Chemical Manufacturing	Cobalt sulfate; at plant	16f46b37-1817-4cd7-87c4-fecdc5a0e1c8	CN	UNIT_PROCESS	The functional unit for this model is one kilogram of cobalt sulfate. The technical scope includes the gate-to-gate production of cobalt sulfate. The system boundary includes incoming transport, manufacturing, and disposal of process wastes. Incoming crude cobalt hydroxide, 35% cobalt content, is produced in the Democratic Republic of Congo and is then sent to China for further refining. Data wer…	1	kg	5.99621	2.78783	0.00196019	1.01e-07	0.633502	5.64011	Cobalt sulfate	KTVIXTQDYHMGHF-UHFFFAOYSA-L	Inorganic compounds	Mixed metal/non-metal compounds	Transition metal oxoanionic compounds	Transition metal sulfates	Transition metal sulfates	0	0
31-33: Manufacturing	3251: Basic Chemical Manufacturing	Lithium hydroxide monohydrate; production from spodumene concentrate; at plant; 100% purity	dbff9ee8-0cf1-4ce9-9109-f0feb23903d0	CA	UNIT_PROCESS	This unit process produces lithium hydroxide from hard rock (spodumene) mineral concentrate using hydrometallurgical process. The functional unit of the process is the production of 1 kg of pure lithium hydroxide monohydrate (LiOH.H20) crystals with 2% moisture content. The gate-to-gate system boundary starts with the input of spodumene mineral concentrate with 5% Li2O and ends with the productio…	1	kg	8.14853	0.00867451	4.34291	2.74e-08	0.14554	7.79243	Lithium hydroxide	WMFOQBRAJBCJND-UHFFFAOYSA-M	Inorganic compounds	Mixed metal/non-metal compounds	Alkali metal oxoanionic compounds	Alkali metal hydroxides	Alkali metal hydroxides	0	0
31-33: Manufacturing	3251: Basic Chemical Manufacturing	Potassium sulphate alum, as K2O, hardboard	d42c11eb-98d2-3cf5-add5-d7c65431bfa3	RNA	UNIT_PROCESS	The unit process inventory takes into account the production of potassium sulphate from potassium chloride and sulphuric acid. Transports of raw materials and intermediate products to the fertiliser plant as well as the transport of the fertiliser product from the factory to the regional department store were included. Production and waste treatment of catalysts, coating and packaging of the fina…	1	kg	22.9581	0.0678577	0.0113809	4.45e-08	1.24932	22.602	Potassium sulfate	OTYBMLCTZGSZBG-UHFFFAOYSA-L	Inorganic compounds	Mixed metal/non-metal compounds	Alkali metal oxoanionic compounds	Alkali metal sulfates	Alkali metal sulfates	0	0
31-33: Manufacturing	3251: Basic Chemical Manufacturing	Lithium hydroxide monohydrate; production from pre-treated lithium brine; at plant; 100% purity	18cca684-0f1f-490c-bc61-78eb6f2b3aeb	CA	UNIT_PROCESS	This unit process produces lithium hydroxide from pre-treated lithium brine using adsorption based direct lithium extraction (DLE) technology. The functional unit of the process is the production of 1 kg of high purity lithium hydroxide monohydrate (LiOH.H20) crystals. The gate-to-gate system boundary starts with the input of pre-treated lithium brine with 57 ppm lithum content and ends with the …	1	kg	28.5761	0.0760577	0.00438991	1.04e-06	1.4594	28.22	Lithium hydroxide	WMFOQBRAJBCJND-UHFFFAOYSA-M	Inorganic compounds	Mixed metal/non-metal compounds	Alkali metal oxoanionic compounds	Alkali metal hydroxides	Alkali metal hydroxides	0	0
								Including GWP Outliers
								FLCAC Organic Compounds	Min	0.00165035	9.67e-06	5.4e-07	2.56e-11	0.000136084
									Low (20th Percentile)	0.0405829	5.66e-05	1.4528e-05	8.116e-10	0.00104003
			Count	30					Q1 (25th Percentile)	0.0738836	0.000375557	5.085e-05	2.2e-09	0.00545437
									Median	0.356097	0.00109503	0.000182753	1.32369e-08	0.0151234
									Q3 (75th Percentile)	1.31368	0.00291632	0.000668444	9.7425e-08	0.0390017
									High (80th Percentile)	1.4047	0.00407834	0.000808452	1.24e-07	0.0569924
									Max	28.5761	2.78783	4.34291	1.04e-06	1.4594
									IQR	1.2398	0.00254077	0.000617595	9.5225e-08	0.0335473
									Lower outlier limit	-1.78581	-0.00343559	-0.000875542	-1.40638e-07	-0.0448666
									Upper outlier limit	3.17338	0.00672748	0.00159484	2.40263e-07	0.0893227
									MAD	0.339275
									MAD-COV	0.952758
								GWP Outliers Removed
								FLCAC Organic Compounds	Min	0.00165035	9.67e-06	5.4e-07	2.56e-11	0.000136084
									Low (20th Percentile)	0.0405829	5.66e-05	1.4528e-05	8.116e-10	0.00104003
									Median	0.356097	0.00109503	0.000182753	1.32369e-08	0.0151234
									High (80th Percentile)	1.4047	0.00407834	0.000808452	1.24e-07	0.0569924
									Max	28.5761	2.78783	4.34291	1.04e-06	1.4594
Organic acids and derivatives
21: Mining, Quarrying, and Oil and Gas Extraction	2123: Nonmetallic Mineral Mining and Quarrying	Limestone; primary crushed; at plant	d06a1c86-a1ac-480f-8f9e-9b33dc89d8e4	US	UNIT_PROCESS	This cradle-to-gate unit process dataset is for quarrying and producing 1 metric ton of limestone. _x000D_ This unit process includes raw material acquisition; processing; transport; production and use of fuels, and electricity; disposal of process waste; and ancillary materials manufacturing._x000D_ According to Athena Sustainable Materials Institute (2021), quarrying and production comprise the…	1	kg	0.00334653	2.83e-05	3.25e-06	2.24e-11	0.000973755	0.795173	Calcium carbonate	VTYYLEPIZMXCLO-UHFFFAOYSA-L	Organic compounds	Organic acids and derivatives	Organic carbonic acids and derivatives	Organic carbonic acids	Organic carbonic acids	0	0
21: Mining, Quarrying, and Oil and Gas Extraction	2123: Nonmetallic Mineral Mining and Quarrying	Limestone, at mine	49e563d8-0cea-3f97-96b8-15787be48b91	RNA	UNIT_PROCESS	Limestone mining is quarried from open pits by blasting, followed by mechanical crushing and screening. Important note: although most of the data in the US LCI database has undergone some sort of review, the database as a whole has not yet undergone a formal validation process. Please email comments to lci@nrel.gov.	1	kg	0.00454516	8.72e-06	1.49e-06	4.33e-11	0.000222245	0.793974	Calcium carbonate	VTYYLEPIZMXCLO-UHFFFAOYSA-L	Organic compounds	Organic acids and derivatives	Organic carbonic acids and derivatives	Organic carbonic acids	Organic carbonic acids	0	0
31-33: Manufacturing	3274: Lime and Gypsum Product Manufacturing	Calcium carbonate, ground, screened grade, at plant	247aa74a-8368-37b1-a090-96a1428ef30f	US	UNIT_PROCESS	This unit process represents the gate-to-gate production of 1 kg of calcium carbonate (screened grade) from calcium carbonate rock (i.e., marble, limestone, or chalk) using average technologies for the contiguous United States in 2014-2015. Additional details on the technologies used in this process are available in the Technology description field at the bottom of this section._x000D_ _x000D_ Th…	1	kg	0.0197038	0.000108875	1.11e-05	2.17e-10	0.00345944	0.778815	Calcium carbonate	VTYYLEPIZMXCLO-UHFFFAOYSA-L	Organic compounds	Organic acids and derivatives	Organic carbonic acids and derivatives	Organic carbonic acids	Organic carbonic acids	0	0
31-33: Manufacturing	3274: Lime and Gypsum Product Manufacturing	Calcium carbonate, ground, 30 micron, at plant	d48fa04d-9401-3158-9ad1-8f37b902e397	US	UNIT_PROCESS	This unit process represents the gate-to-gate production of 1 kg of calcium carbonate (30 micron) from calcium carbonate rock (i.e., marble, limestone, or chalk) using average technologies for the contiguous United States in 2014-2015. Additional details on the technologies used in this process are available in the Technology description field at the bottom of this section._x000D_ _x000D_ The sys…	1	kg	0.0274942	0.000104867	1.28e-05	2.92e-10	0.00325686	0.771025	Calcium carbonate	VTYYLEPIZMXCLO-UHFFFAOYSA-L	Organic compounds	Organic acids and derivatives	Organic carbonic acids and derivatives	Organic carbonic acids	Organic carbonic acids	0	0
31-33: Manufacturing	3274: Lime and Gypsum Product Manufacturing	Calcium carbonate, ground, 20 micron, at plant	cdd860f4-48a6-3436-b86d-04424f8ee9d2	US	UNIT_PROCESS	This unit process represents the gate-to-gate production of 1 kg of calcium carbonate (20 micron) from calcium carbonate rock (i.e., marble, limestone, or chalk) using average technologies for the contiguous United States in 2014-2015. Additional details on the technologies used in this process are available in the Technology description field at the bottom of this section._x000D_ _x000D_ The sys…	1	kg	0.0430823	0.000164178	2.26e-05	4.49e-10	0.00516957	0.755437	Calcium carbonate	VTYYLEPIZMXCLO-UHFFFAOYSA-L	Organic compounds	Organic acids and derivatives	Organic carbonic acids and derivatives	Organic carbonic acids	Organic carbonic acids	0	0
31-33: Manufacturing	3274: Lime and Gypsum Product Manufacturing	Calcium carbonate, ground, fine slurry, 3 micron, at plant	48be22f1-e30c-3e4a-8832-a9c5ed32350b	US	UNIT_PROCESS	This unit process represents the gate-to-gate production of 1 kg of calcium carbonate (fine slurry, 3 micron) from calcium carbonate rock (i.e., marble, limestone, or chalk) using average technologies for the contiguous United States in 2014-2015. Additional details on the technologies used in this process are available in the Technology description field at the bottom of this section._x000D_ _x0…	1	kg	0.148269	0.000403491	7.03e-05	1.42e-08	0.0105749	0.65025	Calcium carbonate	VTYYLEPIZMXCLO-UHFFFAOYSA-L	Organic compounds	Organic acids and derivatives	Organic carbonic acids and derivatives	Organic carbonic acids	Organic carbonic acids	0	0
31-33: Manufacturing	3274: Lime and Gypsum Product Manufacturing	Calcium carbonate, ground, fine treated, 3 micron, at plant	34487c89-62dd-3d4e-98dd-06f0c382cc17	US	UNIT_PROCESS	This unit process represents the gate-to-gate production of 1 kg of calcium carbonate (fine treated, 3 micron) from calcium carbonate rock (i.e., marble, limestone, or chalk) using average technologies for the contiguous United States in 2014-2015. Additional details on the technologies used in this process are available in the Technology description field at the bottom of this section._x000D_ _x…	1	kg	0.217598	0.000631742	0.000102213	1.84e-08	0.0163817	0.580921	Calcium carbonate	VTYYLEPIZMXCLO-UHFFFAOYSA-L	Organic compounds	Organic acids and derivatives	Organic carbonic acids and derivatives	Organic carbonic acids	Organic carbonic acids	0	0
31-33: Manufacturing	3252: Resin, Synthetic Rubber, and Artificial and Synthetic Fibers and Filaments Manufacturing	Urea formaldehyde, UF, resin, neat, 65% solids	4b835425-fd68-337c-8e35-a4ddfb5b628a	RNA	UNIT_PROCESS	All weights given on an ovendry basis. Important note: although most of the data in the US LCI database has undergone some sort of review, the database as a whole has not yet undergone a formal validation process. Please email comments to lci@nrel.gov.	1	kg	0.378674	0.00108672	0.000221589	1.07e-09	0.0312494	0.419845	Urea formaldehyde	ODGAOXROABLFNM-UHFFFAOYSA-N	Organic compounds	Organic acids and derivatives	Organic carbonic acids and derivatives	Ureas	Ureas	0	0
31-33: Manufacturing	3252: Resin, Synthetic Rubber, and Artificial and Synthetic Fibers and Filaments Manufacturing	Melamine urea formaldehyde, MF, resin, neat, 60% solids	6ce2af92-11dd-3e96-8f77-4d215ac13b96	RNA	UNIT_PROCESS	MUF resin weight given on a liquid basis at 60% solids. Important note: although most of the data in the US LCI database has undergone some sort of review, the database as a whole has not yet undergone a formal validation process. Please email comments to lci@nrel.gov. This MUF process has been reviewed by 6 industry representatives and 2 reviewers from a peer review journal	1	kg	0.516392	0.00223085	0.000277054	1.11e-09	0.0504026	0.282127	Melamine urea formaldehyde	HANVTCGOAROXMV-UHFFFAOYSA-N	Organic compounds	Organic acids and derivatives	Organic carbonic acids and derivatives	Ureas	Ureas	0	0
21: Mining, Quarrying, and Oil and Gas Extraction	2123: Nonmetallic Mineral Mining and Quarrying	Natural soda ash (Sodium carbonate), at plant	0d95cc8b-a9a0-3630-a760-1ab4d88257d8	US	UNIT_PROCESS	The monohydrate process is the dominant process to produce soda ash but a weighted average of all natural soda ash production is accounted for. The collected datasets were weighted based on total annual production. Complete inventory data and metadata are available in full in the final report and appendices, IMA-NA Soda Ash Life Cycle Assessment. This report has been extensively reviewed within S…	1	kg	0.694592	0.00148983	4.84e-05	1.39e-09	0.026924	0.103927	Sodium carbonate	CDBYLPFSWZWCQE-UHFFFAOYSA-L	Organic compounds	Organic acids and derivatives	Organic carbonic acids and derivatives	Organic carbonic acids	Organic carbonic acids	0	0
21: Mining, Quarrying, and Oil and Gas Extraction	2123: Nonmetallic Mineral Mining and Quarrying	Soda powder, at plant	4cb0c558-b0ac-3656-bc1f-95b477c14921	RNA	UNIT_PROCESS	Soda powder may also be referred to as soda ash. Process inputs do not consider the fraction of mass that is extracted and returned to the mine as overburden. Complete inventory data and metadata are available in full in the final report and appendices, Cradle-to-Gate Life Cycle Inventory of Nine Plastic Resins and Four Polyurethane Precursors. This report has been extensively reviewed within Fra…	1	kg	0.902446	0.00255408	5.26e-05	5.98e-09	0.0236827	0.103927	Sodium carbonate	CDBYLPFSWZWCQE-UHFFFAOYSA-L	Organic compounds	Organic acids and derivatives	Organic carbonic acids and derivatives	Organic carbonic acids	Organic carbonic acids	0	0
31-33: Manufacturing	3251: Basic Chemical Manufacturing	Acetic acid, at plant	e4a61018-9f98-3049-95c1-33b1acaa904e	RNA	UNIT_PROCESS	Changed process on 12/9/2024 to reflect recovered energy as avoided natural gas combustion._x000D_ Important note: although most of the data in the US LCI database has _x000D_ undergone some sort of review, the database as a whole has not yet _x000D_ undergone a formal validation process._x000D_ Please email comments to lci@nrel.gov.	1	kg	1.32294	0.00442681	0.000301412	1.65e-09	0.0986759	0.524419	Acetic acid	QTBSBXVTEAMEQO-UHFFFAOYSA-N	Organic compounds	Organic acids and derivatives	Carboxylic acids and derivatives	Carboxylic acids	Carboxylic acids	0	0												24"	85.6	lb/ft	127.386	kg/m
31-33: Manufacturing	3252: Resin, Synthetic Rubber, and Artificial and Synthetic Fibers and Filaments Manufacturing	Melamine urea formaldehyde, MF, hardener, at plant	3a287ab1-de41-3e89-bf5a-be7f3b97281b	RNA	LCI_RESULT	Base process data presented with allocations to within process co-products noted. Refer to allocation worksheet for specifics. All allocations performed using mass or volume. To take profile back to cradle the user must add LCI profile information for PNW dry and rough green lumber from PNW dry lumber LCI module. Cradle-to-gate LCI information presented for PRF and MUF resins and hardeners which …	1	kg	1.42666	0.013882	0.000476204	0	0.22848	0.628136	Melamine urea formaldehyde	HANVTCGOAROXMV-UHFFFAOYSA-N	Organic compounds	Organic acids and derivatives	Organic carbonic acids and derivatives	Ureas	Ureas	0	0
31-33: Manufacturing	3252: Resin, Synthetic Rubber, and Artificial and Synthetic Fibers and Filaments Manufacturing	Polylactide, PLA, biopolymer resin, at plant	e281027f-cf37-32f2-af55-234cb0cb4fa4	RNA	UNIT_PROCESS	The functional unit for this model is one kilogram of polylactide (PLA) biopolymer resin. This PLA dataset includes the cradle to factory gate production of PLA biopolymer resin. Five major steps are included in this dataset: corn production and transport of corn to the corn processing wet mill, corn processing and the conversion of starch into dextrose, conversion of dextrose into lactic acid, c…	1	kg	1.55317	0.00682708	0.00102468	4.1e-09	0.185663	0.754653	Polylactide	JVTAAEKCZFNVCJ-UHFFFAOYSA-N	Organic compounds	Organic acids and derivatives	Hydroxy acids and derivatives	Alpha hydroxy acids and derivatives	Alpha hydroxy acids and derivatives	0	0
31-33: Manufacturing	3252: Resin, Synthetic Rubber, and Artificial and Synthetic Fibers and Filaments Manufacturing	Melamine urea formaldehyde, MF, resin, at plant	c11f6f12-269d-3c4c-9ab0-6995cd5d8af2	RNA	LCI_RESULT	Base process data presented with allocations to within process co-products noted. Refer to allocation worksheet for specifics. All allocations performed using mass or volume. To take profile back to cradle the user must add LCI profile information for PNW dry and rough green lumber from PNW dry lumber LCI module. Cradle-to-gate LCI information presented for PRF and MUF resins and hardeners which …	1	kg	1.63292	0.0039992	0.00041869	0	0.13087	0.834401	Melamine urea formaldehyde	HANVTCGOAROXMV-UHFFFAOYSA-N	Organic compounds	Organic acids and derivatives	Organic carbonic acids and derivatives	Ureas	Ureas	0	0
31-33: Manufacturing	3251: Basic Chemical Manufacturing	Formic acid; electrochemical reduction of CO2; at plant	a0bada1b-1891-46af-81af-90d0664bee40	US	UNIT_PROCESS	The functional unit for this model is one kilogram of formic acid produced via the electrochemical reduction of carbon dioxide. The system boundary is cradle to gate and includes raw material extraction, manufacturing, and transport. The carbon dioxide is from captured carbon dioxide, the capturing and transporting impacts are not included. Electrode production via drop casting method and carbon …	1	kg	2.51242	0.00515313	0.000459191	4.69e-08	0.118316	1.7139	Formic acid	BDAGIHXWWSANSR-UHFFFAOYSA-N	Organic compounds	Organic acids and derivatives	Carboxylic acids and derivatives	Carboxylic acids	Carboxylic acids	0	0
Bridge Processes	USLCI to USEEIO	Polycarboxylates, 40% active substance Bridge; USLCI to USEEIO	90f23038-0342-4df4-8c11-ae58f34c8e8d		UNIT_PROCESS	Bridge process to transparently convert from physical units, in USLCI, to values in 2012 producer price for connecting to background data in the USEEIO repository. _x000D_	1	kg	2.51496	0.00565719	0.00684924	2.82e-06	0.0540233	1.71644	Polycarboxylates	GGAUUQHSCNMCAU-UHFFFAOYSA-N	Organic compounds	Organic acids and derivatives	Carboxylic acids and derivatives	0	0	0	0
Bridge Processes	USLCI to USEEIO	Citric acid Bridge; USLCI to USEEIO	86e35eee-eb19-4dbf-92bb-c8f4f99f7aa3		UNIT_PROCESS	Bridge process to transparently convert from physical units, in USLCI, to values in 2012 producer price for connecting to background data in the USEEIO repository. _x000D_	1	kg	3.63453	0.00817555	0.00989826	4.07e-06	0.0780724	2.83601	Citric acid	KRKNYBCHXYNGOX-UHFFFAOYSA-N	Organic compounds	Organic acids and derivatives	Carboxylic acids and derivatives	Tricarboxylic acids and derivatives	Tricarboxylic acids and derivatives	0	0
31-33: Manufacturing	3252: Resin, Synthetic Rubber, and Artificial and Synthetic Fibers and Filaments Manufacturing	Vinyl ester resin; at plant	5fea6b91-f71b-4a8f-864f-b64af87e8b75	US	UNIT_PROCESS	This gate-to-gate unit process represents the production of one kilogram of vinyl ester resin produced in the United States. The studied system boundary includes flows associated with upstream raw material extraction and processing, incoming transport, manufacturing of vinyl ester resin, and disposal of process wastes. The four producers and five facilities that provided data for this average dat…	1	kg	4.34946	0.00761939	0.0011317	1.41e-08	0.20931	3.55094	Vinyl ester	XTXRWKRVRITETP-UHFFFAOYSA-N	Organic compounds	Organic acids and derivatives	Carboxylic acids and derivatives	Carboxylic acid derivatives	Carboxylic acid esters	Enol esters	0
31-33: Manufacturing	3252: Resin, Synthetic Rubber, and Artificial and Synthetic Fibers and Filaments Manufacturing	Methyl methacrylate, MMA; at plant	9730bd3a-e5fa-4804-842a-8ff625b39a4d	US	UNIT_PROCESS	This gate-to-gate unit process is for the production of 1 kg methyl methacrylate (MMA). The modeled system is only representative of key material and energy inputs required to produce methyl methacrylate. Exchanges associated with production capital are not modeled. Production inventory data were developed using GREET 2019 and an Argonne National Laboratory Carbon Fiber pathway report.	1	kg	9.46398	0.0230083	0.00237844	3.03e-08	0.453269	8.66546	Methyl methacrylate	VVQNEPGJFQJSBK-UHFFFAOYSA-N	Organic compounds	Organic acids and derivatives	Carboxylic acids and derivatives	Carboxylic acid derivatives	Carboxylic acid esters	Alpha,beta-unsaturated carboxylic esters	Enoate esters
								Including GWP Outliers
								FLCAC Organic Compounds	Min	0.00334653	8.72e-06	1.49e-06	0	0.000222245
			Count	20					Low (20th Percentile)	0.0399647	0.000153117	2.064e-05	1.8226e-10	0.00482755
									Q1 (25th Percentile)	0.121972	0.000343663	4.195e-05	2.7325e-10	0.0092236
									Median	0.798519	0.00239247	0.000249322	1.52e-09	0.040826
									Q3 (75th Percentile)	1.8528	0.00594966	0.000613323	1.525e-08	0.121455
									High (80th Percentile)	2.51293	0.00698554	0.00104609	2.078e-08	0.141829
									Max	9.46398	0.0230083	0.00989826	4.07e-06	0.453269
									IQR	1.73082	0.005606	0.000571373	1.49768e-08	0.112231
									Lower outlier limit	-2.47426	-0.00806533	-0.00081511	-2.21919e-08	-0.159123
									Upper outlier limit	4.44903	0.0143587	0.00147038	3.77151e-08	0.289801
									MAD	0.763231
									MAD-COV	0.955808
								GWP Outliers Removed
								FLCAC Organic Compounds	Min	0.00334653	8.72e-06	1.49e-06	0	0.000222245
									Low (20th Percentile)	0.0399647	0.000153117	2.064e-05	1.8226e-10	0.00482755
									Median	0.798519	0.00239247	0.000249322	1.52e-09	0.040826
									High (80th Percentile)	2.51293	0.00698554	0.00104609	2.078e-08	0.141829
									Max	9.46398	0.0230083	0.00989826	4.07e-06	0.453269
Organic nitrogen compounds
Bridge Processes	USLCI to USEEIO	PolyDADMAC Bridge: USLCI to USEEIO	88f64730-8d2a-4b09-9eac-6a2c616045e8		UNIT_PROCESS	Polymer flocculant_x000D_ _x000D_ Bridge process to transparently convert from physical units, in USLCI, to values in 2012 producer price for connecting to background data in the USEEIO repository.	1	kg	1.63878	0.0036863	0.00446305	1.83e-06	0.0352023	0.753803	PolyDADMAC	GQOKIYDTHHZSCJ-UHFFFAOYSA-M	Organic compounds	Organic nitrogen compounds	Organonitrogen compounds	Quaternary ammonium salts	Tetraalkylammonium salts	0	0
31-33: Manufacturing	3251: Basic Chemical Manufacturing	Acrylonitrile, at plant	a2e7aa17-9318-3bb8-91d6-22a32a9e8019	RNA	LCI_RESULT	Complete inventory data and metadata are available in full in the final report and appendices, Cradle-to-Gate Life Cycle Inventory of Nine Plastic Resins and Four Polyurethane Precursors. This report has been extensively reviewed within Franklin Associates and has undergone partial critical review by ACC Plastics Division members and is available at: www.americanchemistry.com. Quantities may vary…	1	kg	2.2682	0.0108532	0.00036762	1.05e-08	0.157789	0.124384	Acrylonitrile	NLHHRLWOUZZQLW-UHFFFAOYSA-N	Organic compounds	Organic nitrogen compounds	Organonitrogen compounds	Organic cyanides	Nitriles	0	0												44"	205.63	lb/ft	306.01	kg/m
31-33: Manufacturing	3251: Basic Chemical Manufacturing	Acrylonitrile; at plant	13abc978-777f-4929-9990-4f53976d032f	US	UNIT_PROCESS	This gate-to-gate unit process is for the production of 1 kg acrylonitrile by ammoxidation of proylene (Sohio process). The modeled system is only representative of key material and energy inputs required to produce acrylonitrile. Exchanges associated with production capital are not modeled. Production inventory data were developed using GREET 2019 and an Argonne National Laboratory Carbon Fiber …	1	kg	2.51697	0.00594718	0.000703103	4.6e-09	4.15697	0.124384	Acrylonitrile	NLHHRLWOUZZQLW-UHFFFAOYSA-N	Organic compounds	Organic nitrogen compounds	Organonitrogen compounds	Organic cyanides	Nitriles	0	0												54"	301.7	lb/ft	448.978	kg/m
31-33: Manufacturing	3252: Resin, Synthetic Rubber, and Artificial and Synthetic Fibers and Filaments Manufacturing	Polyacrylonitrile	9837ad08-84b1-4c5b-a2f2-c1b8eb07e754	US	UNIT_PROCESS	This gate-to-gate unit process is for the production of 1 kg polyacrylonitrile (PAN). The modeled system is only representative of key material and energy inputs required to produce polyacrylonitrile. Exchanges associated with production capital are not modeled. Production inventory data were developed using GREET 2019 and an Argonne National Laboratory Carbon Fiber pathway report.	1	kg	8.21876	0.0223341	0.0018587	3.78e-08	4.26606	5.82617	Acrylonitrile	NLHHRLWOUZZQLW-UHFFFAOYSA-N	Organic compounds	Organic nitrogen compounds	Organonitrogen compounds	Organic cyanides	Nitriles	0	0
								Including GWP Outliers
			Count	4				FLCAC Organic Compounds	Min	1.63878	0.0036863	0.00036762	4.6e-09	0.0352023
									Low (20th Percentile)	2.01643	0.00504282	0.00056891	8.14e-09	0.108755
									Q1 (25th Percentile)	2.11085	0.00538196	0.000619232	9.025e-09	0.127143
									Median	2.39259	0.00840019	0.0012809	2.415e-08	2.15738
									Q3 (75th Percentile)	3.94242	0.0137234	0.00250979	4.8585e-07	4.18424
									High (80th Percentile)	4.79769	0.0154456	0.00290044	7.5468e-07	4.20061
									Max	8.21876	0.0223341	0.00446305	1.83e-06	4.26606
									IQR	1.83157	0.00834148	0.00189055	4.76825e-07	4.0571
									Lower outlier limit	-0.636509	-0.00713026	-0.0022166	-7.06213e-07	-5.95851
									Upper outlier limit	6.68977	0.0262356	0.00534562	1.20109e-06	10.2699
									MAD	0.439094
									MAD-COV	0.183523
								GWP Outliers Removed
								FLCAC Organic Compounds	Min	1.63878	0.0036863	0.00036762	4.6e-09	0.0352023
									Low (20th Percentile)	2.01643	0.00504282	0.00056891	8.14e-09	0.108755
									Median	2.39259	0.00840019	0.0012809	2.415e-08	2.15738
									High (80th Percentile)	4.79769	0.0154456	0.00290044	7.5468e-07	4.20061
									Max	8.21876	0.0223341	0.00446305	1.83e-06	4.26606
Organic oxygen compounds
Bridge Processes	USLCI to USEEIO	Ethoxylated alcohols Bridge; USLCI to USEEIO	d4f5859f-8ffc-45c2-9de5-05d478d9af54		UNIT_PROCESS	Bridge process to transparently convert from physical units, in USLCI, to values in 2012 producer price for connecting to background data in the USEEIO repository.	1	kg	0.78255	0.00140969	0.000724587	3.53e-07	0.0295488	2.41786	Ethoxylated alcohols	SFNALCNOMXIBKG-UHFFFAOYSA-N	Organic compounds	Organic oxygen compounds	Organooxygen compounds	Ethers	Dialkyl ethers	0	0
31-33: Manufacturing	3251: Basic Chemical Manufacturing	Methanol, at plant, kg	6b0d74c7-e880-4b93-aa2f-b777ac183f84	RNA	UNIT_PROCESS	All input and emissions data for methanol is from GREET 2017. The transportation data was collected from an acetic acid producer and calculated using estimates. Includes material and energy requirements and environmental emissions for one kilogram of methanol by steam reformation of light hydrocarbons followed by low-pressure synthesis. The feed gas is compressed, preheated, and desulfurized. The…	1	kg	1.05341	0.00314394	0.000173707	2.41e-09	0.0884661	2.147	Methanol	OKKJLVBELUTLKV-UHFFFAOYSA-N	Organic compounds	Organic oxygen compounds	Organooxygen compounds	Alcohols and polyols	Primary alcohols	0	0
31-33: Manufacturing	3251: Basic Chemical Manufacturing	Enzyme, Alpha-amylase, Novozyme Liquozyme	391ccf45-4b61-37e9-a2f2-3e19afc0d4ef	RER	UNIT_PROCESS	from Figure 3 - values recieved from Novozyme.	1	kg	1.2	0.0014	0	0	0.00449751	2.00041	Alpha-amylase	XJQLOIGEZXCUND-UHFFFAOYSA-N	Organic compounds	Organic oxygen compounds	Organooxygen compounds	Carbonyl compounds	Ketones	Aryl ketones	Aryl-phenylketones
Bridge Processes	USLCI to USEEIO	Acetone, liquid Bridge; USLCI to USEEIO	6eda8c79-9c77-42e3-a706-27d20b38f927		UNIT_PROCESS	Bridge process to transparently convert from physical units, in USLCI, to values in 2012 producer price for connecting to background data in the USEEIO repository.	1	kg	1.48414	0.00333844	0.0040419	1.65851e-06	0.0318804	1.71627	Acetone	CSCPPACGZOOCGX-UHFFFAOYSA-N	Organic compounds	Organic oxygen compounds	Organooxygen compounds	Carbonyl compounds	Ketones	0	0												35"	149.2	lb/ft	222.033	kg/m
Bridge Processes	Construction Materials to USLCI	Antifreeze Bridge; Construction Materials to USLCI	8ba82fbd-40c4-4fbc-ae4b-a1f633ecac00		UNIT_PROCESS	This process links an input in a Construction Materials process to a provider from the USLCI repository on the Federal LCA Commons. The intended provider for this process is "Ethylene glycol, materials production, organic compound, at plant, kg - RNA"_x000D_ According to the National Library of Medicine, ethylene glycol is used to make antifreeze (see link below) and therefore is used here as a p…	1	kg	1.83165	0.00272373	0.000294284	2.92e-09	0.081797	1.36876	Ethylene glycol	LYCAIKOWRPUZTN-UHFFFAOYSA-N	Organic compounds	Organic oxygen compounds	Organooxygen compounds	Alcohols and polyols	Polyols	1,2-diols	0												8"	22.1	lb/ft	32.8883	kg/m
31-33: Manufacturing	3251: Basic Chemical Manufacturing	Ethylene glycol, materials production, organic compound, at plant, kg	2a78de43-fdf2-4c5f-b527-89db6568ace8	RNA	UNIT_PROCESS	Ethylene glycol is produced by the hydration of ethylene oxide. The production process is generally close to the process unit for ethylene oxide. In this case, crude oxide solution is used as feed to the glycol unit. Using crude solution avoids a refining step but still provides an adequate feed. An excess amount of water is added to the reactor feed to reduce the amount of diethylene glycol and …	1	kg	1.83165	0.00272373	0.000294284	2.92e-09	0.081797	1.36876	Ethylene glycol	LYCAIKOWRPUZTN-UHFFFAOYSA-N	Organic compounds	Organic oxygen compounds	Organooxygen compounds	Alcohols and polyols	Polyols	1,2-diols	0
Bridge Processes	Construction Materials to USLCI	Grinding aids; wet Bridge Construction Materials	b8ec9446-fef8-49b7-84a8-58c86ffe08ac		UNIT_PROCESS	This process links an input in a Construction Materials process to a provider from the USLCI repository on the Federal LCA Commons. The intended provider for this process is "Ethylene glycol, materials production, organic compound, at plant, kg - RNA"	1	kg	1.83165	0.00272373	0.000294284	2.92e-09	0.081797	1.36876	Ethylene glycol	LYCAIKOWRPUZTN-UHFFFAOYSA-N	Organic compounds	Organic oxygen compounds	Organooxygen compounds	Alcohols and polyols	Polyols	1,2-diols	0
31-33: Manufacturing	3251: Basic Chemical Manufacturing	Ethanol, denatured, corn dry mill	8e3e47ea-ed49-329e-8931-29115917bc81	RNA	UNIT_PROCESS		1	kg	2.37383	0.00287419	0.00116209	2.13e-08	0.0367114	0.826577	Ethanol	LFQSCWFLJHTTHZ-UHFFFAOYSA-N	Organic compounds	Organic oxygen compounds	Organooxygen compounds	Alcohols and polyols	Primary alcohols	0	0
31-33: Manufacturing	3256: Soap, Cleaning Compound, and Toilet Preparation Manufacturing	Glycerine, at plant	a9114429-6fce-3296-b5d3-f0163e3fd76f	RNA	UNIT_PROCESS	Although a number of raw materials (coconut oil, palm oil, palm kernel oil, etc.) can be used to produce glycerine, palm kernel oil has been chosen as the raw material for the production of glycerine for this module as this is representative of 75% of U.S. supply. Methyl esters are a coproduct of the process for which credit has been given on a mass basis. Complete inventory data and metadata are…	1	kg	2.44991	0.0124832	0.00223887	4.12e-07	0.319374	0.750502	Glycerine	PEDCQBHIVMGVHV-UHFFFAOYSA-N	Organic compounds	Organic oxygen compounds	Organooxygen compounds	Carbohydrates and carbohydrate conjugates	Sugar alcohols	0	0
31-33: Manufacturing	3251: Basic Chemical Manufacturing	Ethanol, denatured, wheat straw, biochemical	7aa8e2ff-0e2f-3e6c-b168-ec5168b4be6a	RNA	UNIT_PROCESS		1	kg	3.95091	0.0115334	1.21752	9.36e-09	0.0685621	0.750502	Ethanol	LFQSCWFLJHTTHZ-UHFFFAOYSA-N	Organic compounds	Organic oxygen compounds	Organooxygen compounds	Alcohols and polyols	Primary alcohols	0	0
31-33: Manufacturing	3251: Basic Chemical Manufacturing	Enzyme, Cellulase, Novozyme Celluclast	3dd59224-ecba-3fb1-a2c9-9c01947b08b1	RER	UNIT_PROCESS	based on Figure B. Values recieved from Novozyme. Inventory in terms of equivalents.	1	kg	4.0894	0.015277	0	0	0.0180296	0.888993	Cellulase	FYGDTMLNYKFZSV-CSHPIKHBSA-N	Organic compounds	Organic oxygen compounds	Organooxygen compounds	Carbohydrates and carbohydrate conjugates	Oligosaccharides	0	0
31-33: Manufacturing	3251: Basic Chemical Manufacturing	Enzyme, Glucoamylase, Novozyme Spirizyme	5a782377-d196-304c-baec-fea559a4dfe2	RER	UNIT_PROCESS	based on Figure 3 "B" of reference document. Inventory in terms of equivalents.	1	kg	4.4	0.009	0	0	0.014392	1.19959	Glucoamylase	QQHPVSJHUYFSSW-UHFFFAOYSA-N	Organic compounds	Organic oxygen compounds	Organooxygen compounds	Carbonyl compounds	0	0	0
31-33: Manufacturing	3251: Basic Chemical Manufacturing	Ethanol, denatured, switchgrass, biochemical	0898854c-e38f-3d23-880f-f8da7d65ca0c	RNA	UNIT_PROCESS		1	kg	5.96607	0.0186854	1.41886	1.09e-08	0.120075	2.76566	Ethanol	LFQSCWFLJHTTHZ-UHFFFAOYSA-N	Organic compounds	Organic oxygen compounds	Organooxygen compounds	Alcohols and polyols	Primary alcohols	0	0
31-33: Manufacturing	3251: Basic Chemical Manufacturing	Ethanol, 85%, at blending terminal, 2022	64c379de-b24a-36d0-9170-d61d9d9d7278	RNA	UNIT_PROCESS	transport of gasoline is accounted by using the ecoinvent "petrol, at regional storage" process which includes transport to refueling station as well as the operation of the refueling station. The process of blending (and its energy use) is included in this and the related process, "E85, at blending terminal", as well as the infrastructure for additional terminals and blending apparatus. Infrastr…	1	kg	10.0355	0.0446584	0.513914	5.4e-07	1.2837	6.83509	Ethanol	LFQSCWFLJHTTHZ-UHFFFAOYSA-N	Organic compounds	Organic oxygen compounds	Organooxygen compounds	Alcohols and polyols	Primary alcohols	0	0
31-33: Manufacturing	3251: Basic Chemical Manufacturing	Ethanol, denatured, mixed feedstocks, at conversion facility, 2022	1975f735-687a-39ea-96e7-e890e5a5bb51	RNA	UNIT_PROCESS		1	kg	12.1984	0.0548092	0.634034	6.65e-07	1.57274	8.99799	Ethanol	LFQSCWFLJHTTHZ-UHFFFAOYSA-N	Organic compounds	Organic oxygen compounds	Organooxygen compounds	Alcohols and polyols	Primary alcohols	0	0
31-33: Manufacturing	3251: Basic Chemical Manufacturing	Ethanol, denatured, at refueling station, 2022	da8e9d9f-c0e2-3c9b-9d0a-f7e5f1667639	RNA	UNIT_PROCESS	The ethanol was denatured at the conversion facility, so is 95.25v% ethanol and 4.75v% gasoline (3.95w% denaturant). Data for this process is mainly drawn from Reynolds, 2006 (aka DAI, 2006). It is assumed that the DAI report covers the transport the ethanol to the blending terminal (the "destination" of the report); distance for the subsequent transport to refueling station is included in this p…	1	kg	12.2167	0.0548624	0.634047	6.65e-07	1.57462	9.01634	Ethanol	LFQSCWFLJHTTHZ-UHFFFAOYSA-N	Organic compounds	Organic oxygen compounds	Organooxygen compounds	Alcohols and polyols	Primary alcohols	0	0
31-33: Manufacturing	3251: Basic Chemical Manufacturing	Ethanol, denatured, corn stover, biochemical	0879167f-989b-3e3b-b9c5-3c07ea0a3f8e	RNA	UNIT_PROCESS		1	kg	29.331	0.0816241	1.40654	6.56e-08	2.41486	26.1306	Ethanol	LFQSCWFLJHTTHZ-UHFFFAOYSA-N	Organic compounds	Organic oxygen compounds	Organooxygen compounds	Alcohols and polyols	Primary alcohols	0	0
31-33: Manufacturing	3251: Basic Chemical Manufacturing	Ethanol, denatured, forest residues, thermochem	d9cadd89-4203-375a-903a-63197cd29c6a	RNA	UNIT_PROCESS	Data curators applied allocation based on the underlying study (12/24). Mixed alcohols are a co-product in the thermochemical process, and its impact is accounted for by means of an energy allocation between ethanol and mixed alcohols based on their LHV. (Hsu, et al., 2010) The term â€œmixed alcoholsâ€ refers to a mixture of C1 â€“ C8 alcohols, with preference towards the higher alcohols (C2-C6)…	1	kg	46.4068	0.302251	0.867708	4.99e-06	9.45053	43.2064	Ethanol	LFQSCWFLJHTTHZ-UHFFFAOYSA-N	Organic compounds	Organic oxygen compounds	Organooxygen compounds	Alcohols and polyols	Primary alcohols	0	0
								Including GWP Outliers
			Count	18				FLCAC Organic Compounds	Min	0.78255	0.0014	0	0	0.00449751
									Low (20th Percentile)	1.62314	0.00272373	0.000221938	2.614e-09	0.0304815
									Q1 (25th Percentile)	1.83165	0.00276135	0.000294284	2.92e-09	0.0330882
									Median	3.20041	0.0102667	0.00170048	1.61e-08	0.081797
									Q3 (75th Percentile)	9.01814	0.0381652	0.634044	5.08e-07	1.04262
									High (80th Percentile)	11.3332	0.0507489	0.774244	6.15e-07	1.45712
									Max	46.4068	0.302251	1.41886	4.99e-06	9.45053
									IQR	7.18649	0.0354038	0.633749	5.0508e-07	1.00953
									Lower outlier limit	-8.94809	-0.0503444	-0.95033	-7.547e-07	-1.48121
									Upper outlier limit	19.7979	0.0912709	1.58467	1.26562e-06	2.55691
									MAD	1.85834
									MAD-COV	0.580657
								GWP Outliers Removed
								FLCAC Organic Compounds	Min	0.78255	0.0014	0	0	0.00449751
									Low (20th Percentile)	1.62314	0.00272373	0.000221938	2.614e-09	0.0304815
									Median	3.20041	0.0102667	0.00170048	1.61e-08	0.081797
									High (80th Percentile)	11.3332	0.0507489	0.774244	6.15e-07	1.45712
									Max	46.4068	0.302251	1.41886	4.99e-06	9.45053
Organohalogen compounds
31-33: Manufacturing	3251: Basic Chemical Manufacturing	Ethylene dichloride-vinyl chloride monomer, EDC-VCM; at plant	53bb995e-2b64-4464-87f4-a3b79dcd1c32	US	UNIT_PROCESS	This unit process represents the production of 1 kg of vinyl chloride monomer (VCM) for use in PVC manufacturing. This process represents all VCM produced by the suspension grade PVC resin manufacturers in the United States. The creation of ethylene dichloride (EDC) for use in VCM production is included within this model. As EDC and VCM production are often conducted simultaneously, the facilitie…	1	kg	1.83066	0.00341191	0.00048333	2.78e-07	0.0986152	0.253549	Vinyl chloride	BZHJMEDXRYGGRV-UHFFFAOYSA-N	Organic compounds	Organohalogen compounds	Vinyl halides	Vinyl chlorides	Vinyl chlorides	0	0
31-33: Manufacturing	3252: Resin, Synthetic Rubber, and Artificial and Synthetic Fibers and Filaments Manufacturing	Polyvinyl chloride resin, suspension grade PVC; at plant	3dbccdda-2014-4239-ad1f-4e15c034942b	US	UNIT_PROCESS	This unit process represents the production of 1 kg of suspension grade PVC resin (S-PVC). This process represents all S-PVC produced in the United States. The studied system includes all processes involved in the PVC production process, including incoming transport.	1	kg	2.08421	0.00386407	0.000866199	2.92e-07	0.110844	0	vinyl chloride	BZHJMEDXRYGGRV-UHFFFAOYSA-N	Organic compounds	Organohalogen compounds	Vinyl halides	Vinyl chlorides	Vinyl chlorides	0	0
Bridge Processes	USLCI to USEEIO	Polyvinylfluoride Bridge; USLCI to USEEIO	080e1cca-c723-4941-b238-ef5af1e5a8a3		UNIT_PROCESS	Bridge process to transparently convert from physical units, in USLCI, to values in 2012 producer price for connecting to background data in the USEEIO repository. _x000D_	1	kg	49.0729	0.0975282	0.0315843	1.49e-05	1.32711	46.9887	Polyvinylfluoride	XUCNUKMRBVNAPB-UHFFFAOYSA-N	Organic compounds	Organohalogen compounds	Vinyl halides	Vinyl fluorides	Vinyl fluorides	0	0
								Including GWP Outliers
			Count	3				FLCAC Organic Compounds	Min	1.83066	0.00341191	0.00048333	2.78e-07	0.0986152
									Low (20th Percentile)	1.93208	0.00359278	0.000636478	2.836e-07	0.103507
									Q1 (25th Percentile)	1.95743	0.00363799	0.000674764	2.85e-07	0.104729
									Median	2.08421	0.00386407	0.000866199	2.92e-07	0.110844
									Q3 (75th Percentile)	25.5786	0.0506961	0.0162253	7.596e-06	0.718979
									High (80th Percentile)	30.2774	0.0600625	0.0192971	9.0568e-06	0.840606
									Max	49.0729	0.0975282	0.0315843	1.49e-05	1.32711
									IQR	23.6211	0.0470581	0.0155505	7.311e-06	0.614249
									Lower outlier limit	-33.4742	-0.0669492	-0.022651	-1.06815e-05	-0.816644
									Upper outlier limit	61.0102	0.121283	0.039551	1.85625e-05	1.64035
									MAD	0.253549
									MAD-COV	0.121652
Organoheterocyclic compounds
31-33: Manufacturing	3251: Basic Chemical Manufacturing	Ethylene oxide, at plant	136cbdd8-ef76-3834-904d-6fce42b2b660	RNA	LCI_RESULT	This cradle-to-gate system process represents the production of one kilogram of ethylene oxide produced in North America. The studied system boundary includes elementary flows associated with upstream raw material procurement, intermediate material processing, incoming transport, manufacturing of ethylene oxide, and disposal of process wastes. Incoming materials include ethylene, oxygen, and nitr…	1	kg	1.82763	0.00434464	0.000228015	9.87e-10	0.113689	1.7547	Ethylene oxide	IAYPIBMASNFSPL-UHFFFAOYSA-N	Organic compounds	Organoheterocyclic compounds	Epoxides	0	Epoxides	0	0
31-33: Manufacturing	3252: Resin, Synthetic Rubber, and Artificial and Synthetic Fibers and Filaments Manufacturing	Unsaturated polyester, UPR, resin, at plant	91c096d9-987d-34c6-90c0-3c672b467086	US	UNIT_PROCESS	An average of 0.0014 kg of resin scrap is produced for every kilogram of unsaturated polyester resin produced; this scrap is sold for recycling. Possible differences in the mass balance stem from small amounts of inputs which are not included in the analysis, solid wastes shown as outputs that are not shown as inputs, as well as possibly some emissions from burning the overhead losses within the …	1	kg	1.92355	0.0031599	0.000851578	3.37e-08	0.0944473	1.65878	Unsaturated polyester	CIXDCTUCTNUFBD-UHFFFAOYSA-N	Organic compounds	Organoheterocyclic compounds	Benzofurans	Benzofuranones	Phthalic anhydrides	0	0
31-33: Manufacturing	3252: Resin, Synthetic Rubber, and Artificial and Synthetic Fibers and Filaments Manufacturing	Polyol ether, for rigid foam polyurethane production, at plant	1d7ac207-310f-3366-8f9c-e951b61d31ce	RNA	LCI_RESULT	This cradle-to-gate system process represents the production of one kilogram of polyether polyol for rigid foam polyurethane produced in North America. The studied system boundary includes elementary flows associated with upstream raw material extraction and processing, incoming transport, manufacturing of polyether polyol for rigid foam polyurethane, and disposal of process wastes. The two produ…	1	kg	2.91759	0.00873196	0.00167306	5.6e-09	0.188274	0.664751	polyether polyol	RVGRUAULSDPKGF-UHFFFAOYSA-N	Organic compounds	Organoheterocyclic compounds	Epoxides	0	Epoxides	0	0
31-33: Manufacturing	3252: Resin, Synthetic Rubber, and Artificial and Synthetic Fibers and Filaments Manufacturing	Polyol ether, for flexible foam polyurethane production, at plant	44a82a4a-95fd-3c31-9829-cf0763dd3a93	RNA	UNIT_PROCESS	This gate-to-gate unit process represents the production of one kilogram of polyether polyol for flexible foam polyurethane produced in North America. The studied system boundary includes elementary flows associated with upstream raw material extraction and processing, incoming transport, manufacturing of polyether polyol for flexible foam polyurethane, and disposal of process wastes. The four pr…	1	kg	3.58234	0.00751178	0.000841757	3.55e-08	2.65046	0	polyether polyol	RVGRUAULSDPKGF-UHFFFAOYSA-N	Organic compounds	Organoheterocyclic compounds	Epoxides	0	Epoxides	0	0
31-33: Manufacturing	3251: Basic Chemical Manufacturing	Propylene oxide, at plant	fa3871c0-d563-3300-9ec7-f26aafdabfa5	RNA	UNIT_PROCESS	This gate-to-gate unit process represents the production of one kilogram of propylene oxide produced in North America. The studied system boundary includes elementary flows associated with upstream raw material extraction and processing, incoming transport, manufacturing of propylene oxide, and disposal of process wastes. This dataset is a weighted average of three technologies based on an estima…	1	kg	3.73702	0.00763783	0.000860044	2.68e-08	3.062	0.154685	Propylene oxide	GOOHAUXETOMSMM-UHFFFAOYSA-N	Organic compounds	Organoheterocyclic compounds	Epoxides	0	Epoxides	0	0
31-33: Manufacturing	3252: Resin, Synthetic Rubber, and Artificial and Synthetic Fibers and Filaments Manufacturing	Polyol ether, for rigid foam polyurethane production, at plant	7095d0dc-7ae2-3d72-845e-9158ad075fc1	RNA	LCI_RESULT	Heat was a coproduct for one producer of polyether polyol for use in rigid foam polyurethane. The energy for exported heat was reported separately as recovered energy. Complete inventory data and metadata are available in full in the final report and appendices, Cradle-to-Gate Life Cycle Inventory of Nine Plastic Resins and Four Polyurethane Precursors. This report has been extensively reviewed w…	1	kg	3.88962	0.0157454	0.000526414	1.68e-07	0.202778	0.307279	polyether polyol	RVGRUAULSDPKGF-UHFFFAOYSA-N	Organic compounds	Organoheterocyclic compounds	Epoxides	0	Epoxides	0	0
31-33: Manufacturing	3252: Resin, Synthetic Rubber, and Artificial and Synthetic Fibers and Filaments Manufacturing	Epoxy; at plant	2daa9b57-fd08-4bdf-9e15-2ec7a432aa70	US	UNIT_PROCESS	This gate-to-gate unit process is for the production of 1 kg epoxy. The modeled system is only representative of key material and energy inputs required to produce epoxy. Exchanges associated with production capital are not modeled. Production inventory data were developed using GREET 2019.	1	kg	6.94041	0.011509	0.00109128	2.17e-08	0.314541	3.35807	Epoxy	RYSXGWPNVZQNNB-UHFFFAOYSA-N	Organic compounds	Organoheterocyclic compounds	Epoxides	0	Epoxides	0	0
								Including GWP Outliers
								FLCAC Organic Compounds	Min	1.82763	0.0031599	0.000228015	9.87e-10	0.0944473
			Count	7					Low (20th Percentile)	2.12236	0.00497807	0.000589483	8.82e-09	0.128606
									Q1 (25th Percentile)	2.42057	0.00592821	0.000684086	1.365e-08	0.150982
									Median	3.58234	0.00763783	0.000851578	2.68e-08	0.202778
									Q3 (75th Percentile)	3.81332	0.0101205	0.00097566	3.46e-08	1.4825
									High (80th Percentile)	3.8591	0.0109536	0.00104503	3.514e-08	2.18327
									Max	6.94041	0.0157454	0.00167306	1.68e-07	3.062
									IQR	1.39275	0.00419227	0.000291574	2.095e-08	1.33152
									Lower outlier limit	0.331445	-0.000360188	0.000246724	-1.7775e-08	-1.84629
									Upper outlier limit	5.90244	0.0164089	0.00141302	6.6025e-08	3.47978
									MAD	0.664751
									MAD-COV	0.185564
								GWP Outliers Removed
								FLCAC Organic Compounds	Min	1.82763	0.0031599	0.000228015	9.87e-10	0.0944473
									Low (20th Percentile)	2.12236	0.00497807	0.000589483	8.82e-09	0.128606
									Median	3.58234	0.00763783	0.000851578	2.68e-08	0.202778
									High (80th Percentile)	3.8591	0.0109536	0.00104503	3.514e-08	2.18327
									Max	6.94041	0.0157454	0.00167306	1.68e-07	3.062

## Sheet: Classes
NAICS Category	NAICS Subcategory	Name	UUID	Location	Process Type	Description	Amount	Unit	GWP [kg CO2 eq]	AP [kg SO2 eq]	EP [kg N eq]	ODP [kg CFC-11 eq]	POCP [kg O3 eq]	ABS(GWP-GWP_med)	Compound/Substance Name	InChIKey	Kingdom	Superclass	Class	Subclass	Parent level 1	Parent level 2	Parent level 3
Alkali metal oxoanionic compounds
Bridge Processes	USLCI to USEEIO	Sodium hydrogen Sulfite, 12.5% in solution Bridge; USLCI to USEEIO	60ec67a9-1287-4323-9efe-df1c1434c9b6		UNIT_PROCESS	Bridge process to transparently convert from physical units, in USLCI, to values in 2012 producer price for connecting to background data in the USEEIO repository. _x000D_	1	kg	0.373013	0.000741331	0.000240079	1.13e-07	0.0100877	0.815424	Sodium hydrogen sulfite	DWAQJAXMDSEUJJ-UHFFFAOYSA-M	Inorganic compounds	Mixed metal/non-metal compounds	Alkali metal oxoanionic compounds	Alkali metal sulfites	Alkali metal sulfites	0	0
Bridge Processes	USLCI to USEEIO	Sodium Tripolyphosphate Bridge; USLCI to USEEIO	7f4e8f7a-d36f-4237-a47f-63c7d4082ff1		UNIT_PROCESS	Bridge process to transparently convert from physical units, in USLCI, to values in 2012 producer price for connecting to background data in the USEEIO repository.	1	kg	0.555182	0.00110338	0.000357327	1.68e-07	0.0150142	0.633255	Sodium Tripolyphosphate	HWGNBUXHKFFFIH-UHFFFAOYSA-I	Inorganic compounds	Mixed metal/non-metal compounds	Alkali metal oxoanionic compounds	Alkali metal phosphates	Alkali metal phosphates	0	0					Key:
Bridge Processes	USLCI to USEEIO	Sodium hypochlorite, 15% in H2O, at plant Bridge; USLCI to USEEIO	bbb59026-6f14-46f6-9e3d-bc60ed8d45c5		UNIT_PROCESS	Bridge process to transparently convert from physical units, in USLCI, to values in 2012 producer price for connecting to background data in the USEEIO repository. _x000D_	1	kg	0.641929	0.00127578	0.000413159	1.94e-07	0.0173602	0.546507	Sodium hypochlorite	SUKJFIGYRHOWBL-UHFFFAOYSA-N	Inorganic compounds	Mixed metal/non-metal compounds	Alkali metal oxoanionic compounds	Alkali metal hypochlorites	Alkali metal hypochlorites	0	0					GWP Outlier
Bridge Processes	USLCI to USEEIO	Sodium hydrogen Sulfite, 40% in solution Bridge; USLCI to USEEIO	86f13a15-a773-4945-8b1a-46158a77d131		UNIT_PROCESS	Bridge process to transparently convert from physical units, in USLCI, to values in 2012 producer price for connecting to background data in the USEEIO repository.	1	kg	1.18844	0.00236192	0.000764903	3.6e-07	0.0321398	0	Sodium hydrogen sulfite	DWAQJAXMDSEUJJ-UHFFFAOYSA-M	Inorganic compounds	Mixed metal/non-metal compounds	Alkali metal oxoanionic compounds	Alkali metal sulfites	Alkali metal sulfites	0	0					Not GWP Outlier
31-33: Manufacturing	3251: Basic Chemical Manufacturing	Lithium hydroxide monohydrate; production from spodumene concentrate; at plant; 100% purity	dbff9ee8-0cf1-4ce9-9109-f0feb23903d0	CA	UNIT_PROCESS	This unit process produces lithium hydroxide from hard rock (spodumene) mineral concentrate using hydrometallurgical process. The functional unit of the process is the production of 1 kg of pure lithium hydroxide monohydrate (LiOH.H20) crystals with 2% moisture content. The gate-to-gate system boundary starts with the input of spodumene mineral concentrate with 5% Li2O and ends with the productio…	1	kg	8.14853	0.00867451	4.34291	2.74e-08	0.14554	6.96009	Lithium hydroxide	WMFOQBRAJBCJND-UHFFFAOYSA-M	Inorganic compounds	Mixed metal/non-metal compounds	Alkali metal oxoanionic compounds	Alkali metal hydroxides	Alkali metal hydroxides	0	0
31-33: Manufacturing	3251: Basic Chemical Manufacturing	Potassium sulphate alum, as K2O, hardboard	d42c11eb-98d2-3cf5-add5-d7c65431bfa3	RNA	UNIT_PROCESS	The unit process inventory takes into account the production of potassium sulphate from potassium chloride and sulphuric acid. Transports of raw materials and intermediate products to the fertiliser plant as well as the transport of the fertiliser product from the factory to the regional department store were included. Production and waste treatment of catalysts, coating and packaging of the fina…	1	kg	22.9581	0.0678577	0.0113809	4.45e-08	1.24932	21.7696	Potassium sulfate	OTYBMLCTZGSZBG-UHFFFAOYSA-L	Inorganic compounds	Mixed metal/non-metal compounds	Alkali metal oxoanionic compounds	Alkali metal sulfates	Alkali metal sulfates	0	0
31-33: Manufacturing	3251: Basic Chemical Manufacturing	Lithium hydroxide monohydrate; production from pre-treated lithium brine; at plant; 100% purity	18cca684-0f1f-490c-bc61-78eb6f2b3aeb	CA	UNIT_PROCESS	This unit process produces lithium hydroxide from pre-treated lithium brine using adsorption based direct lithium extraction (DLE) technology. The functional unit of the process is the production of 1 kg of high purity lithium hydroxide monohydrate (LiOH.H20) crystals. The gate-to-gate system boundary starts with the input of pre-treated lithium brine with 57 ppm lithum content and ends with the …	1	kg	28.5761	0.0760577	0.00438991	1.04e-06	1.4594	27.3876	Lithium hydroxide	WMFOQBRAJBCJND-UHFFFAOYSA-M	Inorganic compounds	Mixed metal/non-metal compounds	Alkali metal oxoanionic compounds	Alkali metal hydroxides	Alkali metal hydroxides	0	0
								Including GWP Outliers
			Count	7				FLCAC Organic Compounds	Min	0.373013	0.000741331	0.000240079	2.74e-08	0.0100877
									Low (20th Percentile)	0.572532	0.00113786	0.000368493	5.82e-08	0.0154834
									Q1 (25th Percentile)	0.598556	0.00118958	0.000385243	7.875e-08	0.0161872
									Median	1.18844	0.00236192	0.000764903	1.68e-07	0.0321398
									Q3 (75th Percentile)	15.5533	0.0382661	0.0078854	2.77e-07	0.697429
									High (80th Percentile)	19.9962	0.056021	0.0099827	3.268e-07	1.02856
									Max	28.5761	0.0760577	4.34291	1.04e-06	1.4594
									IQR	14.9548	0.0370765	0.00750016	1.9825e-07	0.681242
									Lower outlier limit	-21.8336	-0.0544252	-0.010865	-2.18625e-07	-1.00568
									Upper outlier limit	37.9854	0.0938808	0.0191356	5.74375e-07	1.71929
									MAD	0.815424
									MAD-COV	0.686131
Alkali metal salts
21: Mining, Quarrying, and Oil and Gas Extraction	2123: Nonmetallic Mineral Mining and Quarrying	Sodium chloride, at plant	5dacfb93-571f-3502-bf9e-1ce678de151d	RNA	UNIT_PROCESS	Process inputs do not consider the fraction of mass that is extracted and returned to the mine as overburden. Complete inventory data and metadata are available in full in the final report and appendices, Cradle-to-Gate Life Cycle Inventory of Nine Plastic Resins and Four Polyurethane Precursors. This report has been extensively reviewed within Franklin Associates and has undergone partial critic…	1	kg	0.144739	0.000749563	5.01e-05	9.27e-10	0.018708		Sodium chloride	FAPWRFPIFSIZLT-UHFFFAOYSA-M	Inorganic compounds	Mixed metal/non-metal compounds	Alkali metal salts	Alkali metal chlorides	Alkali metal chlorides	0	0
			Count	1
Alkaline earth metal organides
31-33: Manufacturing	3274: Lime and Gypsum Product Manufacturing	Quicklime, at plant	9c0c2415-126f-3162-8479-f002f315a8c7	RNA	UNIT_PROCESS	This module shows limestone mining and lime production as 2 separate unit processes, and also shows it as 1 cradle-to-gate process., Lime is manufactured by calcining in a rotary kiln. Important note: although most of the data in the US LCI database has undergone some sort of review, the database as a whole has not yet undergone a formal validation process. Please email comments to lci@nrel.gov.	1	kg	1.37419	0.00395591	6.91e-05	8.93e-09	0.0303116		Lime	ODINCKMPIJJUCX-UHFFFAOYSA-N	Inorganic compounds	Mixed metal/non-metal compounds	Alkaline earth metal organides	Alkaline earth metal oxides	Alkaline earth metal oxides	0	0
			Count	1
Alkaline earth metal oxoanionic compounds
21: Mining, Quarrying, and Oil and Gas Extraction	2123: Nonmetallic Mineral Mining and Quarrying	Gypsum; at quarry	c6be6e8a-75f4-3ff7-5494-397473434ab7	US	UNIT_PROCESS	Gypsum is a mineral resource comprised of calcium sulfate dihydrate which is mined for various industrial and commercial applications. Non-limestone raw materials including clay and gypsum, are quarried off-site and transported to the cement production facilities via trucks or rail. These raw materials are handled, processed, and stored on site. Once cement clinker is cooled and it is passed thro…	1	kg	0.00230101	9.67e-06	2.78e-06	2.56e-11	0.000136084	0.286843	Gypsum	OSGAYBCDTDRGGQ-UHFFFAOYSA-L	Inorganic compounds	Mixed metal/non-metal compounds	Alkaline earth metal oxoanionic compounds	Alkaline earth metal sulfates	Alkaline earth metal sulfates	0	0
31-33: Manufacturing	3274: Lime and Gypsum Product Manufacturing	Processing of gypsum; milled; at drywall processing facility	4827cf8d-b424-3376-8b0f-dcaf0ff73a2c	US	UNIT_PROCESS	This process dataset accounts for the emissions and other environmental burdens associated with the operation of a drywall processing facility per kilogram of processed material. It accounts for electricity, diesel and heavy equipment utilization; particulate matter (PM) emissions associated with shingle grinding, stockpiling and unpaved road transport; land occupation; and water consumption (for…	1	kg	0.00656934	1.41e-05	3.18e-06	3.56e-11	0.000463857	0.282575	Gypsum	OSGAYBCDTDRGGQ-UHFFFAOYSA-L	Inorganic compounds	Mixed metal/non-metal compounds	Alkaline earth metal oxoanionic compounds	Alkaline earth metal sulfates	Alkaline earth metal sulfates	0	0
31-33: Manufacturing	3274: Lime and Gypsum Product Manufacturing	Gypsum board; at plant; 5/8" type X	730fd755-917f-417c-bcfc-851935b194b8	US	UNIT_PROCESS	This cradle-to-gate unit process dataset is for the production of 1 MSF (Thousand square feet, 92.90 square meters) of 1/8â€ (15.9 mm) Type X (type X core) gypsum board. _x000D_ This unit process includes raw material acquisition; manufacturing; transport; production and use of fuels, and electricity; disposal of process waste and products; recovery of used products via reuse, recycling, and ene…	1	kg	0.267162	0.000467812	6.2006e-05	7.44231e-09	0.0129302	0.0219818	Gypsum	OSGAYBCDTDRGGQ-UHFFFAOYSA-L	Inorganic compounds	Mixed metal/non-metal compounds	Alkaline earth metal oxoanionic compounds	Alkaline earth metal sulfates	Alkaline earth metal sulfates	0	0
31-33: Manufacturing	3274: Lime and Gypsum Product Manufacturing	Gypsum board; at plant; 1/2" lightweight	ddce8616-7f3a-4550-90ca-7a6776e56de4	US	UNIT_PROCESS	This cradle-to-gate unit process dataset is for the production of 1 MSF (Thousand square feet, 92.0 square meters) of 1/2â€ Lightweight (regular core) gypsum board. _x000D_ This unit process includes raw material acquisition; manufacturing; transport; production and use of fuels, and electricity; disposal of process waste and products; recovery of used products via reuse, recycling, and energy r…	1	kg	0.311126	0.000552447	8.09244e-05	6.39394e-09	0.0152325	0.0219818	Gypsum	OSGAYBCDTDRGGQ-UHFFFAOYSA-L	Inorganic compounds	Mixed metal/non-metal compounds	Alkaline earth metal oxoanionic compounds	Alkaline earth metal sulfates	Alkaline earth metal sulfates	0	0
31-33: Manufacturing	3274: Lime and Gypsum Product Manufacturing	Gypsum wallboard product, type X, 0.625 inch (15.875 mm)	a477d05f-35a7-399e-9128-d2b4ce8265d6	RNA	UNIT_PROCESS	Gypsum wallboard (GWB) is ubiquitous in building construction, covering walls, ceilings and partitions in both residential and commercial building applications. Primary LCI data were collected for three major gate-to-gate processes in the production of gypsum wallboard (GWB): natural or crude gypsum ore extraction (six quarries and one underground mining site), gypsum paper manufacture (three pla…	1	kg	0.322837	0.00244484	0.000368777	1.75439e-08	0.0124842	0.0336926	Gypsum	OSGAYBCDTDRGGQ-UHFFFAOYSA-L	Inorganic compounds	Mixed metal/non-metal compounds	Alkaline earth metal oxoanionic compounds	Alkaline earth metal sulfates	Alkaline earth metal sulfates	0	0
31-33: Manufacturing	3274: Lime and Gypsum Product Manufacturing	Gypsum wallboard product, regular, 0.5 inch (12.7 mm)	85b81e30-2422-36fc-8144-1459b1b993b2	RNA	UNIT_PROCESS	Gypsum wallboard (GWB) is ubiquitous in building construction, covering walls, ceilings and partitions in both residential and commercial building applications. Primary LCI data were collected for three major gate-to-gate processes in the production of gypsum wallboard (GWB): natural or crude gypsum ore extraction (six quarries and one underground mining site), gypsum paper manufacture (three pla…	1	kg	0.339182	0.00256244	0.000431105	1.80628e-08	0.0130349	0.0500377	Gypsum	OSGAYBCDTDRGGQ-UHFFFAOYSA-L	Inorganic compounds	Mixed metal/non-metal compounds	Alkaline earth metal oxoanionic compounds	Alkaline earth metal sulfates	Alkaline earth metal sulfates	0	0
			Count	6				Including GWP Outliers
								FLCAC Organic Compounds	Min	0.00230101	9.67e-06	2.78e-06	2.56e-11	0.000136084
									Low (20th Percentile)	0.00656934	1.41e-05	3.18e-06	3.56e-11	0.000463857
									Q1 (25th Percentile)	0.0717176	0.000127528	1.78865e-05	1.62518e-09	0.00346895
									Median	0.289144	0.00051013	7.14652e-05	6.91812e-09	0.0127072
									Q3 (75th Percentile)	0.319909	0.00197174	0.000296814	1.50185e-08	0.0130087
									High (80th Percentile)	0.322837	0.00244484	0.000368777	1.75439e-08	0.0130349
									Max	0.339182	0.00256244	0.000431105	1.80628e-08	0.0152325
									IQR	0.248192	0.00184422	0.000278927	1.33933e-08	0.00953978
									Lower outlier limit	-0.30057	-0.0026388	-0.000400505	-1.84647e-08	-0.0108407
									Upper outlier limit	0.692196	0.00473807	0.000715205	3.51084e-08	0.0273184
									MAD	0.0418652
									MAD-COV	0.14479
Benzene and substituted derivatives
31-33: Manufacturing	3259: Other Chemical Product and Preparation Manufacturing	Recycled postconsumer polyethylene teraphthalate (PET) flake; at plant	f7b7280d-f372-3a4b-86cf-caa588ca67ea	RNA	UNIT_PROCESS	This unit process LCI represents additional separation and processing of postconsumer polyethylene teraphthalate (PET) resin by a reclaimer to convert the received material into clean resin ready for use in manufacturing. The system boundary starts with the collection of postconsumer plastics and ends with clean postconsumer PET flake. Includes removal of foreign material and washing. Does not in…	1	kg	0.555141	0.000952497	0.0003256	4.13e-09	0.0277094	1.58402	polyethylene terephthalate	FYIBGDKNYYMMAG-UHFFFAOYSA-N	Organic compounds	Benzenoids	Benzene and substituted derivatives	Benzoic acids and derivatives	Phthalic acid and derivatives	0	0
31-33: Manufacturing	3259: Other Chemical Product and Preparation Manufacturing	Recycled postconsumer polyethylene teraphthalate (PET) pellet; at plant	22ebc7fb-f03f-37dc-be57-b73d2c577414	RNA	UNIT_PROCESS	This unit process includes material and energy inputs needed to pelletize recycled postconsumer polyethylene teraphthalate (PET) flakes. Incoming PET flakes are included and no loss is assumed during the conversion process to pellets.	1	kg	0.86615	0.00152856	0.000372911	8.38e-09	0.0419251	1.27301	Polyethylene terephthalate	FYIBGDKNYYMMAG-UHFFFAOYSA-N	Organic compounds	Benzenoids	Benzene and substituted derivatives	Benzoic acids and derivatives	Phthalic acid and derivatives	0	0
31-33: Manufacturing	3251: Basic Chemical Manufacturing	Xylenes, mixed, produced from naphtha, at plant, kg	9fcf5696-e172-42da-a010-e8d577e2bbd7	RNA	UNIT_PROCESS	Mixed xylenes are created as a coproduct of benzene and toluene from one of three sourcesâ€”pyrolysis gasoline from steam cracking, naphtha from the refining process, or coke oven gas from coal pyrolysis. This analysis considers the production from the catalytic reforming of naphtha from a refinery. _x000D_ _x000D_ The reforming processes are used to convert paraffinic hydrocarbon streams into ar…	1	kg	1.01377	0.0013347	0.00176503	7.95e-09	0.0488923	1.1254	Xylene	CTQNGGLPUBDAKN-UHFFFAOYSA-N	Organic compounds	Benzenoids	Benzene and substituted derivatives	Xylenes	o-Xylenes	0	0
31-33: Manufacturing	3251: Basic Chemical Manufacturing	Toluene, at plant	2d57ab6d-6b06-32e6-a44b-8ffcd5d94176	RNA	UNIT_PROCESS	Products obtained from the platforming process include aromatic compounds (benzene, toluene, xylene), chemical hydrogen, light gas, and liquefied petroleum gas. Complete inventory data and metadata are available in full in the final report and appendices, Cradle-to-Gate Life Cycle Inventory of Nine Plastic Resins and Four Polyurethane Precursors. This report has been extensively reviewed within F…	1	kg	1.06336	0.00250516	0.00197188	8.42e-09	0.0657926	1.07581	Toluene	YXFVVABEGXRONW-UHFFFAOYSA-N	Organic compounds	Benzenoids	Benzene and substituted derivatives	Toluenes	Toluenes	0	0
31-33: Manufacturing	3251: Basic Chemical Manufacturing	Benzene, at plant	e07beee7-4b4c-350a-bcaf-ec71882bbb69	RNA	UNIT_PROCESS	Numerous aromatic coproduct streams are produced during this process. Fuel gas and off-gas were two of the coproducts produced that were exported to another process for fuel use. Pyrolysis gas and catalytic reformate account for 70 percent of the world production of benzene. It is estimated that one-third of benzene production is from pyrolysis gasoline and two-thirds are produced from catalytic …	1	kg	1.34046	0.00309254	0.00171584	7.49e-09	0.0835488	0.7987	Benzene	UHOVQNZJYSORNB-UHFFFAOYSA-N	Organic compounds	Benzenoids	Benzene and substituted derivatives	0	Benzene and substituted derivatives	0	0
31-33: Manufacturing	3251: Basic Chemical Manufacturing	Paraxylene, at plant, kg	d32a7e23-c6c0-400a-8134-656a3e13c11f	RNA	UNIT_PROCESS	Includes material and energy requirements and environmental emissions for one kilogram of paraxylene. Reformate feedstock rich in xylenes is fractionated to obtain a stream rich in the para-isomer. The ortho isomer is first separated off by distillation. A crystallization unit is then used to separate the meta and para isomers using adsorption of the paraxylene isomer on a molecular sieve adsorbe…	1	kg	1.40784	0.00179286	0.00182726	1.44e-08	0.0626678	0.731327	Paraxylene	URLKBWYHVLBVBO-UHFFFAOYSA-N	Organic compounds	Benzenoids	Benzene and substituted derivatives	Xylenes	p-Xylenes	0	0
31-33: Manufacturing	3251: Basic Chemical Manufacturing	Purified terephthalic acid, PTA; at plant	e893cef4-aab1-4b77-944d-1dc4f669419a	RNA	UNIT_PROCESS	The main production method for PTA in North America is by the Amoco technology. Crude terephthalic acid is manufactured primarily by the oxidation of paraxylene in the liquid phase. Liquid paraxylene, acetic acid, and a catalyst, such as manganese or cobalt bromides, are combined as the liquid feed to the oxidizers. The temperature of this exothermic reaction is maintained at about 200Â° C (Lloyd…	1	kg	1.4213	0.00197419	0.001272	5.23e-07	0.061726	0.717864	terephthalic acid	KKEYFWRCBNTPAC-UHFFFAOYSA-N	Organic compounds	Benzenoids	Benzene and substituted derivatives	Benzoic acids and derivatives	Phthalic acid and derivatives	0	0
31-33: Manufacturing	3252: Resin, Synthetic Rubber, and Artificial and Synthetic Fibers and Filaments Manufacturing	Toluene diisocyanate, TDI; at plant; mass alloc	6f2532e9-d9c0-368e-89a2-0bd48adb4dab	RNA	UNIT_PROCESS	This gate-to-gate unit process represents the production of one kilogram of Toluene diisocyanate (TDI) produced in North America. The studied system boundary includes flows associated with upstream raw material extraction and processing, incoming transport, manufacturing of TDI, and disposal of process wastes. TDI is made by phosgenation of toluene diamine (TDA). The TDI data for this module incl…	1	kg	1.77607	0.00382302	0.000841756	7.6e-07	0.0828591	0.36309	Toluene diisocyanate	DVKJHBMWWAPEIU-UHFFFAOYSA-N	Organic compounds	Benzenoids	Benzene and substituted derivatives	Toluenes	Toluene diisocyanates	0	0
31-33: Manufacturing	3252: Resin, Synthetic Rubber, and Artificial and Synthetic Fibers and Filaments Manufacturing	Methylene diphenyl diisocyanate, MDI; at plant, mass alloc	d1bf60a0-272b-3ef0-951c-7febc0546d58	RNA	UNIT_PROCESS	The functional unit for this model is one kilogram of methylene diphenylene isocyanate (MDI). Phosgene, an incoming material in MDI production, is produced at the same plant as MDI, thus the collected LCI data could not be separated. Therefore, phosgene production is included in this dataset. The technical scope of this study is gate-to-gate and the system boundary includes incoming transport, ma…	1	kg	1.82127	0.00439382	0.00100778	1.25e-08	0.10103	0.317898	Methylene diphenyl diisocyanate	UPMLOUAZCHDJJD-UHFFFAOYSA-N	Organic compounds	Benzenoids	Benzene and substituted derivatives	Diphenylmethanes	Diphenylmethanes	0	0
31-33: Manufacturing	3251: Basic Chemical Manufacturing	Aniline; at plant	363e9105-a6ea-356e-a537-06c9facf5b14	RNA	UNIT_PROCESS	The functional unit for this model is one kilogram of aniline. This aniline dataset includes nitrobenzene production and has been aggregated with incoming nitric acid LCI data. The technical scope includes the gate-to-gate production of nitric acid, nitrobenzene, and aniline. The system boundary includes incoming transport, manufacturing, and disposal of process wastes. The aniline dataset repres…	1	kg	1.82675	0.00466079	0.00162132	8.72e-09	0.123864	0.312415	Aniline	PAYRUJLWNCNPSJ-UHFFFAOYSA-N	Organic compounds	Benzenoids	Benzene and substituted derivatives	Aniline and substituted anilines	Aniline and substituted anilines	0	0
31-33: Manufacturing	3252: Resin, Synthetic Rubber, and Artificial and Synthetic Fibers and Filaments Manufacturing	Methylene diphenyl diisocyanate, MDI; at plant, mass and elemental alloc	0f0458b0-7af8-4194-b2b9-35fe606b1526	RNA	UNIT_PROCESS	The functional unit for this model is one kilogram of methylene diphenylene isocyanate (MDI). Phosgene, an incoming material in MDI production, is produced at the same plant as MDI, thus the collected LCI data could not be separated. Therefore, phosgene production is included in this dataset. The technical scope of this study is gate-to-gate and the system boundary includes incoming transport, ma…	1	kg	2.11855	0.00544332	0.00141898	9.4e-09	0.120065	0.020611	Methylene diphenyl diisocyanate	UPMLOUAZCHDJJD-UHFFFAOYSA-N	Organic compounds	Benzenoids	Benzene and substituted derivatives	Diphenylmethanes	Diphenylmethanes	0	0
31-33: Manufacturing	3252: Resin, Synthetic Rubber, and Artificial and Synthetic Fibers and Filaments Manufacturing	Polyethylene terephthalate, PET, virgin resin, at plant	2b2f738d-2044-462f-ba56-5112ee683cb6	US	UNIT_PROCESS	Includes material and energy requirements and environmental emissions for one kilogram of polyethylene terepthalate resin production. In this analysis, PET resin is only considered to be manufactured by the esterification of PTA with ethylene glycol and loss of water. No PET from dimethyl terephthalate (DMT) is considered in this dataset. PET from DMT are still used in North America for creating …	1	kg	2.13916	0.0033333	0.00129294	4.53e-07	0.098718	0	Polyethylene terephthalate	FYIBGDKNYYMMAG-UHFFFAOYSA-N	Organic compounds	Benzenoids	Benzene and substituted derivatives	Benzoic acids and derivatives	Phthalic acid and derivatives	0	0
31-33: Manufacturing	3252: Resin, Synthetic Rubber, and Artificial and Synthetic Fibers and Filaments Manufacturing	Toluene diisocyanate, TDI; at plant; mass and elemental alloc	37a4ae86-eca4-4264-92d6-549534fb2262	RNA	UNIT_PROCESS	This gate-to-gate unit process represents the production of one kilogram of Toluene diisocyanate (TDI) produced in North America. The studied system boundary includes flows associated with upstream raw material extraction and processing, incoming transport, manufacturing of TDI, and disposal of process wastes. TDI is made by phosgenation of toluene diamine (TDA). The TDI data for this module incl…	1	kg	2.6934	0.00597994	0.00147552	7.63e-07	0.122217	0.554239	Toluene diisocyanate	DVKJHBMWWAPEIU-UHFFFAOYSA-N	Organic compounds	Benzenoids	Benzene and substituted derivatives	Toluenes	Toluene diisocyanates	0	0
31-33: Manufacturing	3251: Basic Chemical Manufacturing	Styrene; at plant	e2884390-2613-3d46-81d2-6051ecadc9c2	RNA	UNIT_PROCESS	The functional unit for this model is one kilogram of styrene. This styrene dataset includes the production of the amount of ethylbenzene required to produce 1 kg of styrene. The system boundary includes the gate-to-gate production of ethylbenzene and styrene. Incoming transport, manufacturing, and disposal of process wastes are included within this boundary. Ethylbenzene is produced by the alkyl…	1	kg	2.95803	0.00494602	0.00155927	7.84e-09	0.143145	0.81887	Styrene	PPBRXRYQALVLMV-UHFFFAOYSA-N	Organic compounds	Benzenoids	Benzene and substituted derivatives	Styrenes	Styrenes	0	0
31-33: Manufacturing	3252: Resin, Synthetic Rubber, and Artificial and Synthetic Fibers and Filaments Manufacturing	Styrene-butadiene-styrene (SBS) block copolymer; average consumption mix; at plant	ff8209b1-8045-33a2-97fa-10176c57b0bd	RNA	LCI_RESULT	This cradle-to-gate, aggregated dataset is for 1 kg of SBS. It covers all relevant process steps and technologies for production of SBS used in liquid asphalt modification for paving and roofing applications, with high overall data quality. The aggregated system-level inventory is based on primary data from four companies at six sites in Europe, Mexico, and the United States.	1	kg	3.05248	0.00396933	0.000406276	8.09e-09	0.0969118	0.913315	Styrene-butadiene-styrene	FACXGONDLDSNOE-UHFFFAOYSA-N	Organic compounds	Benzenoids	Benzene and substituted derivatives	Styrenes	Styrenes	0	0
31-33: Manufacturing	3252: Resin, Synthetic Rubber, and Artificial and Synthetic Fibers and Filaments Manufacturing	Polystyrene, general purpose, GPPS, resin; at plant	13821cca-f344-37b9-a367-0467be778061	RNA	UNIT_PROCESS	The functional unit for this model is one kilogram of general purpose polystyrene (GPPS). The technical scope of this study is gate-to-gate and the system boundary includes incoming transport, manufacturing, and disposal of process wastes. The technology used to manufacture GPPS in North America involves the mass polymerization of styrene in a series of reactors in the presence of initiators. Con…	1	kg	3.07169	0.00522219	0.00159632	5.91e-08	0.150151	0.932525	styrene	PPBRXRYQALVLMV-UHFFFAOYSA-N	Organic compounds	Benzenoids	Benzene and substituted derivatives	Styrenes	Styrenes	0	0
31-33: Manufacturing	3252: Resin, Synthetic Rubber, and Artificial and Synthetic Fibers and Filaments Manufacturing	Polystyrene, expanded, EPS, virgin resin; batch suspension polymerization; industry average, at plant	cf1241fd-8c01-3412-9030-8650b8e75669	RNA	UNIT_PROCESS	This unit process represents the gate-to-gate production of 1000 kg of expanded polystyrene (EPS) resin using average technologies for North America in 2015 and 2016. Additional details on the technologies used in this process are available in the Technology description field at the bottom of this section.Â _x000D_ _x000D_ The system boundary includes: 1) raw material transport to plant processin…	1	kg	3.13268	0.00528237	0.00154888	9.33e-09	0.160546	0.993516	styrene	PPBRXRYQALVLMV-UHFFFAOYSA-N	Organic compounds	Benzenoids	Benzene and substituted derivatives	Styrenes	Styrenes	0	0
31-33: Manufacturing	3252: Resin, Synthetic Rubber, and Artificial and Synthetic Fibers and Filaments Manufacturing	Polystyrene, high impact, HIPS, resin; at plant	d1c572b0-c244-3193-81fb-3a64bfb13e4d	RNA	UNIT_PROCESS	The functional unit for this model is one kilogram of high impact polystyrene (HIPS). The technical scope of this study is gate-to-gate and the system boundary includes incoming transport, manufacturing, and disposal of process wastes. The technology used to manufacture HIPS in North America involves dispensing styrene in water in a reactor and polymerizing in the presence of initiators and suspe…	1	kg	3.13324	0.00528197	0.00158756	5.92e-08	0.155945	0.994081	styrene	PPBRXRYQALVLMV-UHFFFAOYSA-N	Organic compounds	Benzenoids	Benzene and substituted derivatives	Styrenes	Styrenes	0	0
31-33: Manufacturing	3252: Resin, Synthetic Rubber, and Artificial and Synthetic Fibers and Filaments Manufacturing	Acrylonitrile-butadiene-styrene, ABS, copolymer resin, at plant	0e42a306-ee2d-362e-8bc3-580000096459	RNA	UNIT_PROCESS	This gate-to-gate unit process represents the production of one kilogram of acrylonitrile-butadiene-styrene, ABS, copolymer resin produced in North America. The studied system boundary includes elementary flows associated with upstream raw material extraction and processing, incoming transport, manufacturing of ABS, and disposal of process wastes. The manufacture of ABS resin is accomplished by c…	1	kg	3.13946	0.00579927	0.00132831	6.11e-08	1.06895	1.0003	Acrylonitrile-butadiene-styrene	XECAHXYUAAWDEL-UHFFFAOYSA-N	Organic compounds	Benzenoids	Benzene and substituted derivatives	Styrenes	Styrenes	0	0
31-33: Manufacturing	3252: Resin, Synthetic Rubber, and Artificial and Synthetic Fibers and Filaments Manufacturing	Styrene-butadiene-styrene (SBS) block copolymer; average consumption mix; at plant	29a4c9a9-eca6-403c-9a88-4e12b6c33933	RNA	UNIT_PROCESS	This cradle-to-gate, aggregated dataset is for 1 kg of SBS. It covers all relevant process steps and technologies for production of SBS used in liquid asphalt modification for paving and roofing applications, with high overall data quality. The unit-process inventory is based on primary data from four companies at six sites in Europe, Mexico, and the United States.	1	kg	3.14692	0.00612142	0.0360945	2.96e-08	0.194935	1.00776	Styrene-butadiene-styrene	FACXGONDLDSNOE-UHFFFAOYSA-N	Organic compounds	Benzenoids	Benzene and substituted derivatives	Styrenes	Styrenes	0	0
31-33: Manufacturing	3261: Plastics Product Manufacturing	EPS insulation board, at plant	66691548-5be9-3c87-bf87-2f38136bc7bf	RNA	UNIT_PROCESS	EPS board manufacturing data from 2008, EPS resin production data from 2005	1	kg	4.22848	0.00740946	0.0018667	1.56e-08	0.268253	2.08932	styrene	PPBRXRYQALVLMV-UHFFFAOYSA-N	Organic compounds	Benzenoids	Benzene and substituted derivatives	Styrenes	Styrenes	0	0
31-33: Manufacturing	3252: Resin, Synthetic Rubber, and Artificial and Synthetic Fibers and Filaments Manufacturing	Methylene diphenyl diisocyanate, MDI, at plant, US PNW	0991445e-ac72-30ac-9bef-aefcbd6be3cd	RNA	UNIT_PROCESS	Base process data presented with allocations to within process co-products noted. Refer to allocation worksheet for specifics. All allocations performed using mass or volume. To take profile back to cradle the user must add US LCI profile information for PNW LVL and SE OSB modules. Resin adhesive cradle-to-gate LCI is provided for easy reference., Data reproduced here from US SE OSB module Import…	1	kg	6.85993	0.0139864	0.00855447	3.45e-08	0.395632	4.72077	Methylene diphenyl diisocyanate	UPMLOUAZCHDJJD-UHFFFAOYSA-N	Organic compounds	Benzenoids	Benzene and substituted derivatives	Diphenylmethanes	Diphenylmethanes	0	0
31-33: Manufacturing	3252: Resin, Synthetic Rubber, and Artificial and Synthetic Fibers and Filaments Manufacturing	Methylene diphenyl diisocyanate, MDI, at plant, US SE	4b01543f-29f1-3797-a8d7-5957d97a7fd3	RNA	UNIT_PROCESS	Base process data presented with allocations to within process co-products noted. Refer to allocation worksheet for specifics. All allocations performed using mass or volume., European profile adjusted for US production Important note: although most of the data in the US LCI database has undergone some sort of review, the database as a whole has not yet undergone a formal validation process. Plea…	1	kg	7.3178	0.017493	0.00861368	3.46e-08	0.426193	5.17864	Methylene diphenyl diisocyanate	UPMLOUAZCHDJJD-UHFFFAOYSA-N	Organic compounds	Benzenoids	Benzene and substituted derivatives	Diphenylmethanes	Diphenylmethanes	0	0
								Including GWP Outliers
			Count	23				FLCAC Organic Compounds	Min	0.555141	0.000952497	0.0003256	4.13e-09	0.0277094
									Low (20th Percentile)	1.36741	0.00218658	0.00111347	8.206e-09	0.0639177
									Q1 (25th Percentile)	1.41457	0.00279885	0.00128247	8.4e-09	0.0743259
									Median	2.13916	0.00466079	0.00155927	1.44e-08	0.120065
									Q3 (75th Percentile)	3.13296	0.0056213	0.00179615	5.915e-08	0.158245
									High (80th Percentile)	3.13698	0.00590767	0.00185093	6.034e-08	0.181179
									Max	7.3178	0.017493	0.0360945	7.63e-07	1.06895
									IQR	1.71839	0.00282245	0.000513677	5.075e-08	0.0839193
									Lower outlier limit	-1.16302	-0.00143482	0.000511956	-6.7725e-08	-0.051553
									Upper outlier limit	5.71055	0.00985497	0.00256666	1.35275e-07	0.284124
									MAD	0.932525
									MAD-COV	0.43593
								GWP Outliers Removed
								FLCAC Organic Compounds	Min	0.555141	0.000952497	0.0003256	4.13e-09	0.0277094
									Low (20th Percentile)	1.36741	0.00218658	0.00111347	8.206e-09	0.0639177
									Median	2.13916	0.00466079	0.00155927	1.44e-08	0.120065
									High (80th Percentile)	3.13698	0.00590767	0.00185093	6.034e-08	0.181179
									Max	7.3178	0.017493	0.0360945	7.63e-07	1.06895
Benzofurans
31-33: Manufacturing	3252: Resin, Synthetic Rubber, and Artificial and Synthetic Fibers and Filaments Manufacturing	Unsaturated polyester, UPR, resin, at plant	91c096d9-987d-34c6-90c0-3c672b467086	US	UNIT_PROCESS	An average of 0.0014 kg of resin scrap is produced for every kilogram of unsaturated polyester resin produced; this scrap is sold for recycling. Possible differences in the mass balance stem from small amounts of inputs which are not included in the analysis, solid wastes shown as outputs that are not shown as inputs, as well as possibly some emissions from burning the overhead losses within the …	1	kg	1.92355	0.0031599	0.000851578	3.37e-08	0.0944473		Unsaturated polyester	CIXDCTUCTNUFBD-UHFFFAOYSA-N	Organic compounds	Organoheterocyclic compounds	Benzofurans	Benzofuranones	Phthalic anhydrides	0	0
			Count	1
Carboxylic acids and derivatives
31-33: Manufacturing	3251: Basic Chemical Manufacturing	Acetic acid, at plant	e4a61018-9f98-3049-95c1-33b1acaa904e	RNA	UNIT_PROCESS	Changed process on 12/9/2024 to reflect recovered energy as avoided natural gas combustion._x000D_ Important note: although most of the data in the US LCI database has _x000D_ undergone some sort of review, the database as a whole has not yet _x000D_ undergone a formal validation process._x000D_ Please email comments to lci@nrel.gov.	1	kg	1.32294	0.00442681	0.000301412	1.65e-09	0.0986759	1.75181	Acetic acid	QTBSBXVTEAMEQO-UHFFFAOYSA-N	Organic compounds	Organic acids and derivatives	Carboxylic acids and derivatives	Carboxylic acids	Carboxylic acids	0	0
31-33: Manufacturing	3251: Basic Chemical Manufacturing	Formic acid; electrochemical reduction of CO2; at plant	a0bada1b-1891-46af-81af-90d0664bee40	US	UNIT_PROCESS	The functional unit for this model is one kilogram of formic acid produced via the electrochemical reduction of carbon dioxide. The system boundary is cradle to gate and includes raw material extraction, manufacturing, and transport. The carbon dioxide is from captured carbon dioxide, the capturing and transporting impacts are not included. Electrode production via drop casting method and carbon …	1	kg	2.51242	0.00515313	0.000459191	4.69e-08	0.118316	0.562323	Formic acid	BDAGIHXWWSANSR-UHFFFAOYSA-N	Organic compounds	Organic acids and derivatives	Carboxylic acids and derivatives	Carboxylic acids	Carboxylic acids	0	0
Bridge Processes	USLCI to USEEIO	Polycarboxylates, 40% active substance Bridge; USLCI to USEEIO	90f23038-0342-4df4-8c11-ae58f34c8e8d		UNIT_PROCESS	Bridge process to transparently convert from physical units, in USLCI, to values in 2012 producer price for connecting to background data in the USEEIO repository. _x000D_	1	kg	2.51496	0.00565719	0.00684924	2.82e-06	0.0540233	0.559782	Polycarboxylates	GGAUUQHSCNMCAU-UHFFFAOYSA-N	Organic compounds	Organic acids and derivatives	Carboxylic acids and derivatives	0	0	0	0
Bridge Processes	USLCI to USEEIO	Citric acid Bridge; USLCI to USEEIO	86e35eee-eb19-4dbf-92bb-c8f4f99f7aa3		UNIT_PROCESS	Bridge process to transparently convert from physical units, in USLCI, to values in 2012 producer price for connecting to background data in the USEEIO repository. _x000D_	1	kg	3.63453	0.00817555	0.00989826	4.07e-06	0.0780724	0.559782	Citric acid	KRKNYBCHXYNGOX-UHFFFAOYSA-N	Organic compounds	Organic acids and derivatives	Carboxylic acids and derivatives	Tricarboxylic acids and derivatives	Tricarboxylic acids and derivatives	0	0
31-33: Manufacturing	3252: Resin, Synthetic Rubber, and Artificial and Synthetic Fibers and Filaments Manufacturing	Vinyl ester resin; at plant	5fea6b91-f71b-4a8f-864f-b64af87e8b75	US	UNIT_PROCESS	This gate-to-gate unit process represents the production of one kilogram of vinyl ester resin produced in the United States. The studied system boundary includes flows associated with upstream raw material extraction and processing, incoming transport, manufacturing of vinyl ester resin, and disposal of process wastes. The four producers and five facilities that provided data for this average dat…	1	kg	4.34946	0.00761939	0.0011317	1.41e-08	0.20931	1.27471	Vinyl ester	XTXRWKRVRITETP-UHFFFAOYSA-N	Organic compounds	Organic acids and derivatives	Carboxylic acids and derivatives	Carboxylic acid derivatives	Carboxylic acid esters	Enol esters	0
31-33: Manufacturing	3252: Resin, Synthetic Rubber, and Artificial and Synthetic Fibers and Filaments Manufacturing	Methyl methacrylate, MMA; at plant	9730bd3a-e5fa-4804-842a-8ff625b39a4d	US	UNIT_PROCESS	This gate-to-gate unit process is for the production of 1 kg methyl methacrylate (MMA). The modeled system is only representative of key material and energy inputs required to produce methyl methacrylate. Exchanges associated with production capital are not modeled. Production inventory data were developed using GREET 2019 and an Argonne National Laboratory Carbon Fiber pathway report.	1	kg	9.46398	0.0230083	0.00237844	3.03e-08	0.453269	6.38924	Methyl methacrylate	VVQNEPGJFQJSBK-UHFFFAOYSA-N	Organic compounds	Organic acids and derivatives	Carboxylic acids and derivatives	Carboxylic acid derivatives	Carboxylic acid esters	Alpha,beta-unsaturated carboxylic esters	Enoate esters
								Including GWP Outliers
								FLCAC Organic Compounds	Min	1.32294	0.00442681	0.000301412	1.65e-09	0.0540233
			Count	6					Low (20th Percentile)	2.51242	0.00515313	0.000459191	1.41e-08	0.0780724
									Q1 (25th Percentile)	2.51306	0.00527914	0.000627319	1.815e-08	0.0832233
									Median	3.07474	0.00663829	0.00175507	3.86e-08	0.108496
									Q3 (75th Percentile)	4.17073	0.00803651	0.00573154	2.12672e-06	0.186561
									High (80th Percentile)	4.34946	0.00817555	0.00684924	2.82e-06	0.20931
									Max	9.46398	0.0230083	0.00989826	4.07e-06	0.453269
									IQR	1.65767	0.00275737	0.00510422	2.10857e-06	0.103338
									Lower outlier limit	0.0265552	0.00114309	-0.00702902	-3.14471e-06	-0.071784
									Upper outlier limit	6.65723	0.0121726	0.0133879	5.28959e-06	0.341569
									MAD	0.918518
									MAD-COV	0.29873
Epoxides
31-33: Manufacturing	3251: Basic Chemical Manufacturing	Ethylene oxide, at plant	136cbdd8-ef76-3834-904d-6fce42b2b660	RNA	LCI_RESULT	This cradle-to-gate system process represents the production of one kilogram of ethylene oxide produced in North America. The studied system boundary includes elementary flows associated with upstream raw material procurement, intermediate material processing, incoming transport, manufacturing of ethylene oxide, and disposal of process wastes. Incoming materials include ethylene, oxygen, and nitr…	1	kg	1.82763	0.00434464	0.000228015	9.87e-10	0.113689	1.83205	Ethylene oxide	IAYPIBMASNFSPL-UHFFFAOYSA-N	Organic compounds	Organoheterocyclic compounds	Epoxides	0	Epoxides	0	0
31-33: Manufacturing	3252: Resin, Synthetic Rubber, and Artificial and Synthetic Fibers and Filaments Manufacturing	Polyol ether, for rigid foam polyurethane production, at plant	1d7ac207-310f-3366-8f9c-e951b61d31ce	RNA	LCI_RESULT	This cradle-to-gate system process represents the production of one kilogram of polyether polyol for rigid foam polyurethane produced in North America. The studied system boundary includes elementary flows associated with upstream raw material extraction and processing, incoming transport, manufacturing of polyether polyol for rigid foam polyurethane, and disposal of process wastes. The two produ…	1	kg	2.91759	0.00873196	0.00167306	5.6e-09	0.188274	0.742093	polyether polyol	RVGRUAULSDPKGF-UHFFFAOYSA-N	Organic compounds	Organoheterocyclic compounds	Epoxides	0	Epoxides	0	0
[truncated: 424 more rows]

## Sheet: Subclasses
NAICS Category	NAICS Subcategory	Name	UUID	Location	Process Type	Description	Amount	Unit	GWP [kg CO2 eq]	AP [kg SO2 eq]	EP [kg N eq]	ODP [kg CFC-11 eq]	POCP [kg O3 eq]	ABS(GWP-GWP_med)	Compound/Substance Name	InChIKey	Kingdom	Superclass	Class	Subclass	Parent level 1	Parent level 2	Parent level 3
[truncated: 519 more rows]

[truncated: 1 more sheets: all_data]
